# Supplementary material for: Identification of potential therapeutic targets for idiopathic pulmonary fibrosis: an integrated multiomics analysis
Source: Front Immunol. 2026 Jun 5;17:1754277. doi: 10.3389/fimmu.2026.1754277 (PMC13279423; doi:10.3389/fimmu.2026.1754277)
Supplement: Supplementary file 1 [file Table1.xlsx]

## Sheet: Table list
Supplementary Table S1 Genetic instruments of plasma and brain proteins for MR analysis
Supplementary Table S2 Genetic instruments of IPF for bidirectional MR
Supplementary Table S3 Results of MR analysis in plasma and brain proteins
Supplementary Table S4 Heterogeneity analysis on proteins with two or more instruments
Supplementary Table S5 Previously-reported genome-wide significant association of SNPs as genetic instruments of twelve potential causal proteins
Supplementary Table S6 Genetic instruments of twelve potential causal proteins for external validation
Supplementary Table S7 Current medications targeting twelve potential causal proteins and interacted proteins
Supplementary Table S8 Primer sequence

## Sheet: Table S1
Tissue	exposure	UniProt	SNP	chr.exposure	pos.exposure	effect_allele.exposure	other_allele.exposure	beta.exposure	se.exposure	pval.exposure	eaf.exposure	Author	F_statistics
Plasma	ACP1	A0A140VK37;P24666;Q59EH3	rs11553746	2	272203	T	C	1.237	0.026037	1e-200	0.324799	Suhre	2257.13
Plasma	ACP5	A0A024R7F8;P13686	rs79061565	19	11698659	G	C	-0.4845	0.0364	1.6e-40	0.122794	Sun	177.168
Plasma	ADA2	Q9NZK5;B4E3Q4;A0A087X0I3	rs2231495	22	17669306	C	T	-0.8794	0.0214	1e-200	0.332516	Sun	1688.67
Plasma	ADAM23	A0A024R3W8;O75077;E7EWD3	rs1921673	2	207324282	G	A	0.4321	0.0255	3.2e-64	0.6846	Sun	287.136
Plasma	ADAMTS13	Q76LX8	rs71503194	9	136298131	G	T	-0.8719	0.0404	4.4e-103	0.091229	Sun	465.769
Plasma	ADGRE2	A0JNV7;Q9UHX3	rs7260110	19	14501544	G	A	0.2969	0.0447098	5.169e-11	0.35994	Suhre	44.0977
Plasma	ADM	P35318	rs2923091	11	10358145	A	G	-0.204	0.025	2.28e-16	0.662	Yao	66.5856
Plasma	AFM	P43652	rs41265665	4	74361142	A	G	-0.8615	0.121941	3.033e-12	0.0323559	Suhre	49.9123
Plasma	AGT	B0ZBE2;B2R5S1;P01019	rs2493151	1	230878561	A	G	0.3349	0.0494802	2.223e-11	0.234909	Suhre	45.8107
Plasma	AHSG	P02765	rs35094235	3	186328951	G	T	0.6252	0.0255	2e-132	0.731004	Sun	601.115
Plasma	AKR1A1	P14550;V9HWI0	rs72688441	1	46051053	A	G	-1.18	0.0493	1.2e-126	0.058959	Sun	572.889
Plasma	AKR1B1	A0A024R7A8;P15121	rs2229542	7	134135621	C	T	-0.8187	0.1045	4.7e-15	0.014337	Sun	61.3786
Plasma	AKR1C1	Q04828	rs145648894	10	5009739	G	T	0.3894	0.0393	3.8e-23	0.111375	Sun	98.1763
Plasma	ALCAM	Q13740;B3KNN9	rs9830049	3	105284045	C	T	-0.306	0.0374	2.8e-16	0.120272	Sun	66.9421
Plasma	ALDH3A1	P30838;Q6PKA6;I3L3I9	rs887241	17	19645938	C	A	0.2421	0.0259	7.8e-21	0.661635	Sun	87.3756
Plasma	AMY1A	P04745;Q6NSB3	rs7538379	1	104067356	T	C	-1.0399	0.062	4.9e-63	0.039949	Sun	281.319
Plasma	ANG	P03950;W0UV28	rs17114671	14	21155270	C	T	0.8064	0.0595669	1.918e-38	0.118857	Suhre	183.27
Plasma	ANGPTL1	A0A024R908;O95841	rs16853043	1	178545926	G	A	0.4305	0.0247	5.4e-68	0.352388	Sun	303.775
Plasma	APCS	P02743;V9HWP0	rs71632673	1	159536213	A	C	-0.8369	0.082	1.9e-24	0.022925	Sun	104.164
Plasma	APMAP	Q9HDC9	rs8125909	20	24975835	C	A	0.2967	0.0363	2.8e-16	0.132064	Sun	66.807
Plasma	APOA5	A0A0B4RUS7;Q6Q788	rs964184	11	116648917	C	G	0.2625	0.0363	4.9e-13	0.868979	Sun	52.2932
Plasma	APOB	P04114;Q59HB3;Q7Z7Q0	rs520354	2	21259612	G	A	0.3033	0.0416763	6.929e-13	0.473394	Suhre	52.9622
Plasma	APOL1	O14791;Q2KHQ6;B1AH95	rs71314970	22	36638705	T	C	-0.3659	0.0409	3.5e-19	0.105762	Sun	80.0347
Plasma	ARFIP1	B4E273;P53367;Q8N8M9;B7ZA10	rs4619875	4	153701130	T	C	0.239	0.0248	6.6e-22	0.403628	Sun	92.8736
Plasma	ARSB	A0A024RAJ9;P15848;A8K4A0	rs13159135	5	78196689	C	G	-0.214	0.0248	5.9e-18	0.433907	Sun	74.4602
Plasma	ART3	Q13508	rs4859610	4	77000441	G	A	-0.3378	0.0286	3e-32	0.774293	Sun	139.504
Plasma	ART4	Q93070	rs1001096	12	14988455	A	G	0.74	0.0217	1e-200	0.397358	Sun	1162.9
Plasma	ASAH2;ASAH2B	Q9NR71;P0C7U1	rs10740617	10	52027609	C	A	0.6665	0.0281	2e-124	0.793543	Sun	562.584
Plasma	ASPH	Q12797;B7ZM96;A0A0A0MSK8;B4DQ07	rs112760834	8	62540134	T	G	-0.5784	0.0688	4.1e-17	0.033209	Sun	70.6773
Plasma	ASPN	Q9BXN1;Q6P528	rs2516568	9	95187380	T	A	-0.4724	0.025	2.3e-79	0.323246	Sun	357.059
Plasma	ATP1B2	P14415	rs1642762	17	7554772	T	C	-0.2881	0.0255	1.5e-29	0.586879	Sun	127.646
Plasma	B3GAT3	Q5U676;G3V150;O94766	rs12794886	11	62383715	C	G	0.4422	0.0264	8.3e-63	0.707032	Sun	280.562
Plasma	B4GALT1	P15291;W6MEN3	rs7019909	9	33113322	T	C	0.4478	0.0402	7.9e-29	0.102573	Sun	124.084
Plasma	B4GALT2	O60909	rs2286241	1	44440769	C	G	-0.673	0.052	3e-38	0.056172	Sun	167.503
Plasma	BPI	P17213	rs1780617	20	36974157	G	A	-0.6444	0.0371	1.1e-67	0.12241	Sun	301.692
Plasma	BPIFB1	Q8TDL5	rs2424961	20	31694060	T	C	-0.4366	0.0245	3.9e-71	0.578579	Sun	317.567
Plasma	BST1	Q10588	rs73224660	4	15714762	A	G	-1.3967	0.0239	1e-200	0.158997	Sun	3415.16
Plasma	C1QC	A0A024RAA7;P02747	rs78865058	1	22944209	A	G	1.0754	0.0603	4.3e-71	0.041707	Sun	318.057
Plasma	C1QTNF5	A0A024R3F8;Q9BXJ0	rs2248863	11	119207341	A	G	0.3261	0.0345	3.5e-21	0.141788	Sun	89.3436
Plasma	C7	P10643;Q05CI3	rs429017	5	41263091	A	G	0.4333	0.0495145	9.039e-18	0.252792	Suhre	76.5794
Plasma	CA10	Q9NS85	rs117399000	17	50213731	A	G	-0.5939	0.0662	3e-19	0.037436	Sun	80.4842
Plasma	CA13	Q8N1Q1	rs17741049	8	86198253	T	C	-0.7441	0.0799159	7.915e-20	0.0682046	Suhre	86.6954
Plasma	CA3	P07451;V9HWA3	rs2072696	8	86351051	C	G	-0.2169	0.0289	6.8e-14	0.23803	Sun	56.3279
Plasma	CA6	B4DUH8;P23280	rs3765963	1	9034598	G	A	0.6766	0.0233	4.1e-185	0.402359	Sun	843.242
Plasma	CACNA2D3	Q8IZS8	rs34084772	3	54153517	A	G	-0.2329	0.0323	5.1e-13	0.184066	Sun	51.9917
Plasma	CAPN1;CAPNS1	B2RDI5;P07384;B4DWH5;P04632;A0A0C4DGQ5	rs10895987	11	64904908	T	C	-0.4591	0.050931	1.007e-18	0.225628	Suhre	81.2549
Plasma	CASP3	P42574	rs870825	4	185588045	G	A	-0.3955	0.0581561	1.8e-11	0.156784	Suhre	46.249
Plasma	CBLN1	P23435	rs10852587	16	49006458	A	T	-1.0805	0.0327	1e-200	0.143622	Sun	1091.83
Plasma	CBLN4	Q9NTU7	rs74447607	20	54447947	T	C	-0.2177	0.0312	3e-12	0.191752	Sun	48.6864
Plasma	CBR1	P16152	rs16993864	21	37446599	A	C	-1.2151	0.0827	6.6e-49	0.021978	Sun	215.88
Plasma	CBR3	O75828;V9HW40	rs1028997	21	37532222	A	G	-0.764	0.0222	1e-200	0.375555	Sun	1184.35
Plasma	CCDC126	A0A024RA08;Q96EE4	rs227934	7	23627287	T	C	-0.2749	0.0246	6.9e-29	0.47897	Sun	124.876
Plasma	CCL14	Q16627	rs9903158	17	34312337	C	T	-1.0813	0.0499	3.5e-104	0.05615	Sun	469.56
Plasma	CCL15	A0A0B4J2E2;Q16663	rs854624	17	34327923	T	G	-1.6912	0.039	1e-200	0.930513	Sun	1880.45
Plasma	CCL16	O15467	rs112689088	17	34307457	C	T	-1.5245	0.0336	1e-200	0.097531	Sun	2058.62
Plasma	CCL18	P55774	rs9904601	17	34372006	A	G	0.8634	0.0595566	2.482e-43	0.116968	Suhre	210.167
Plasma	CCL23	P55773	rs712048	17	34326215	C	A	0.7289	0.0353	1.6e-94	0.873722	Sun	426.37
Plasma	CCL25	O15444	rs74959615	19	8121096	A	G	-0.9718	0.0428	5.2e-114	0.078294	Sun	515.545
Plasma	CCL3L1	P16619	rs2015086	17	34391617	G	A	0.496	0.0364	3.1e-42	0.131452	Sun	185.678
Plasma	CCL4	P13236	rs6607368	17	34819136	A	C	0.51	0.0441039	6.3e-31	0.8	Folkersen	133.717
Plasma	CCL5	D0EI67;P13501	rs4239252	17	34163565	A	G	-0.3458	0.052581	7.825e-11	0.211345	Suhre	43.2506
Plasma	CCL8	P80075	rs3138036	17	32647544	G	A	-0.4704	0.0601323	1.326e-14	0.145436	Suhre	61.1955
Plasma	CCNH	P51946	rs2230641	5	86695274	G	A	-0.2386	0.0309	1.2e-14	0.205375	Sun	59.6244
Plasma	CD14	P08571	rs3138074	5	140015932	A	T	0.332	0.022	9.22e-53	0.777	Yao	227.736
Plasma	CD177	A0A087WVM2;Q8N6Q3	rs73554000	19	43825494	C	G	1.8032	0.0787	4.4e-116	0.023826	Sun	524.975
Plasma	CD200R1	Q8TD46	rs6791672	3	112591392	A	G	-0.1759	0.0252	2.8e-12	0.590611	Sun	48.7226
Plasma	CD300C	Q08708	rs62087214	17	72467626	G	A	-0.6787	0.0637	1.7e-26	0.038512	Sun	113.521
Plasma	CD33	P20138;Q546G0	rs12459419	19	51728477	T	C	-0.9436	0.0209	1e-200	0.329168	Sun	2038.37
Plasma	CD48	A0A087X1S7;P09326	rs12124234	1	160675269	C	G	0.2639	0.0252	1.1e-25	0.405154	Sun	109.667
Plasma	CD55	P08174;B1AP13	rs11580387	1	207418408	G	A	-0.5211	0.0279	4.7e-78	0.233948	Sun	348.846
Plasma	CD59	P13987;Q6FHM9	rs2273121	11	33757770	A	G	-0.362	0.027	4.7e-41	0.251594	Sun	179.759
Plasma	CD5L	O43866	rs2765501	1	157804648	G	A	-0.285	0.018	4.76e-54	0.608	Yao	250.694
Plasma	CDNF	Q49AH0	rs61738953	10	14862082	G	C	-0.6293	0.0681	2.5e-20	0.041783	Sun	85.3928
Plasma	CDON	Q4KMG0	rs3740909	11	125889526	T	C	-0.8286	0.0779154	4.415e-25	0.0730111	Suhre	113.095
Plasma	CEL	B4DSX9;O75612;Q86SR3;X6R868	rs8193016	9	135917744	T	C	0.6854	0.0681	8.3e-24	0.034777	Sun	101.296
Plasma	CFH	A0A024R962;P08603;A0A0D9SG88	rs2274700	1	196682947	A	G	0.3665	0.0243	1.6e-51	0.398961	Sun	227.476
Plasma	CFHR5	Q9BXR6	rs35662416	1	196967354	A	G	-1.2002	0.0682	3e-69	0.030392	Sun	309.698
Plasma	CFI	A8K3L0;P05156;B4DRF2;Q8WW88;G3XAM2	rs7439493	4	110656730	A	G	0.3116	0.0246	8.9e-37	0.415959	Sun	160.444
Plasma	CHIT1	Q13231	rs872583	1	203184766	C	T	-1.0982	0.0247	1e-200	0.20154	Sun	1976.83
Plasma	CHL1	O00533;A0A087X0M8	rs1015456	3	107776	C	T	-0.2082	0.0255	3.2e-16	0.391779	Sun	66.6624
Plasma	CHRDL2	Q6WN34	rs11607100	11	74414919	T	C	-0.6419	0.0609	5.8e-26	0.041669	Sun	111.096
Plasma	CHST9	Q7L1S5;A0A024RC28	rs9952639	18	24709604	C	G	0.3331	0.0263	7.2e-37	0.31788	Sun	160.412
Plasma	CKM	B2R892;P06732	rs11559024	19	45821183	C	T	-0.6788	0.0844	9.1e-16	0.021509	Sun	64.6843
Plasma	CLEC12A	Q5QGZ9	rs2961544	12	10136672	A	G	-1.2541	0.0132	1e-200	0.639327	Sun	9026.44
Plasma	CLEC3B	E9PHK0;A0A024R2Q7;P05452	rs2056320	3	45092415	G	A	0.213	0.209	1.38e-23	0.763	Yao	1.03864
Plasma	CLIC5	Q53G01;Q9NZA1;Q49AE1	rs35822882	6	45916999	T	G	-0.7339	0.0684	7.4e-27	0.033649	Sun	115.123
Plasma	CLMP	B4E3S3;Q9H6B4	rs35483681	11	123045730	T	C	0.2494	0.0246	4.5e-24	0.553649	Sun	102.783
Plasma	CLPS	A0A087WZW1;A0A087X0Q7;P04118	rs9380534	6	35751572	A	G	0.4476	0.0251	3.5e-71	0.602276	Sun	318.004
Plasma	CNDP1	Q96KN2	rs17817077	18	72209543	A	G	0.35	0.0439797	4.72e-15	0.405528	Suhre	63.3331
Plasma	CNTFR	P26992	rs10972159	9	34593086	A	G	-0.6996	0.0941	1e-13	0.017903	Sun	55.2739
Plasma	CNTN1	Q12860;A0A024R104	rs1838343	12	41196230	C	T	0.207	0.021	6.45e-24	0.58	Yao	97.1633
Plasma	CNTN2	A0A024R9B4;Q02246;A1L3A3	rs2071533	1	205012198	G	T	-0.7705	0.0349	6.9e-108	0.865176	Sun	487.41
Plasma	CNTN4	A0A024R2E5;Q8IWV2	rs163352	3	3098041	C	G	-0.3249	0.0319	2.7e-24	0.81339	Sun	103.733
Plasma	CNTN5	O94779	rs1461672	11	99175378	T	C	0.734	0.0823064	2.241e-18	0.0613065	Suhre	79.5288
Plasma	CNTNAP2	A0A090N7T7;B2RCH4;Q9UHC6	rs10274393	7	145378588	C	G	-0.4332	0.0264	1.1e-60	0.711014	Sun	269.258
Plasma	COCH	O43405	rs34907608	14	31330413	A	G	0.4759	0.0366	1e-38	0.118636	Sun	169.071
Plasma	COL15A1	B3KTP7;P39059	rs41305481	9	101767385	G	A	0.2437	0.027	1.9e-19	0.301866	Sun	81.4673
Plasma	COL18A1	D3DSM5;P39060;D3DSM4	rs2274809	21	46906711	G	A	0.166	0.022	1.97e-14	0.645	Yao	56.9339
Plasma	COL6A1	P12109	rs434206	21	47366802	T	G	-0.2117	0.0253	5.2e-17	0.59389	Sun	70.0165
Plasma	COLEC12	Q5KU26	rs2846667	18	466810	G	T	0.202	0.0296	9.3e-12	0.745476	Sun	46.5714
Plasma	CP	A5PL27;P00450	rs34004251	3	148929951	T	A	-0.263	0.025	4.91e-25	0.812	Yao	110.67
Plasma	CPA4	Q9UI42;A4D1M3	rs34587586	7	129938598	T	G	-1.1658	0.0154	1e-200	0.392741	Sun	5730.69
Plasma	CPB1	P15086	rs13318853	3	148562399	A	G	0.2563	0.0293	2e-18	0.23152	Sun	76.5177
Plasma	CPB2	A0A087WSY5;Q96IY4	rs3742264	13	46648094	T	C	0.849	0.0398274	2.806e-83	0.320603	Suhre	454.413
Plasma	CPM	P14384	rs1908671	12	69433404	C	G	-0.1859	0.0272	8.1e-12	0.292111	Sun	46.7112
Plasma	CPNE1	B0QZ18;Q99829	rs12481228	20	34218673	C	G	-0.977	0.0379	1.8e-146	0.097658	Sun	664.524
Plasma	CPXM1	Q96SM3	rs67159741	20	2780762	G	GCGCGCGCGTGCACTGTGTGTGCGCGCA	-0.6434	0.0402	1e-57	0.100249	Sun	256.159
Plasma	CPZ	Q66K79	rs2631738	4	8479754	G	A	0.1949	0.0243	1e-15	0.519366	Sun	64.3296
Plasma	CREB3L4	Q8TEY5	rs4845586	1	153942597	G	T	0.2556	0.0248	7.1e-25	0.46994	Sun	106.223
Plasma	CREG1	O75629	rs7513428	1	167515272	C	T	-0.3111	0.0334	1.4e-20	0.836173	Sun	86.7575
Plasma	CRELD1	Q96HD1;A0A024R2G1	rs7627326	3	9981734	T	G	-1.0936	0.0217	1e-200	0.23988	Sun	2539.79
Plasma	CRISP2	A0A024RD74;P16562	rs478328	6	49720877	G	A	0.5695	0.0227	4.2e-139	0.454081	Sun	629.413
Plasma	CRISPLD2	A0A140VK80;Q9H0B8	rs12921670	16	84838761	A	G	0.2615	0.0294	5.4e-19	0.256992	Sun	79.1132
Plasma	CRP	P02741	rs2211320	1	159693605	G	A	0.149	0.02	4.77e-14	0.677	Yao	55.5025
Plasma	CSF1	A0A024R0A1;P09603	rs17610659	1	110503296	T	C	0.15	0.0242805	6.5e-10	0.48	Folkersen	38.1652
Plasma	CSF2RB	P32927;Q6NSJ8	rs1534881	22	37329448	A	G	-0.3158	0.0244	2.6e-38	0.445804	Sun	167.511
Plasma	CSGALNACT2	A0A0S2Z5K4;Q8N6G5;A0A0S2Z5F9;A0A0S2Z5F5	rs2435349	10	43643466	G	A	-0.1961	0.0278	1.6e-12	0.272811	Sun	49.7583
Plasma	CST1	P01037	rs6114248	20	23711882	A	G	0.564	0.0425541	5.048e-37	0.314573	Suhre	175.661
Plasma	CST2	P09228	rs6114248	20	23711882	A	G	0.5148	0.0428873	4.39e-31	0.314573	Suhre	144.085
Plasma	CST3	A0A0K0K1J1;P01034	rs911119	20	23612737	T	C	0.393	0.022	6.66e-73	0.779	Yao	319.11
Plasma	CST5	P28325	rs6138152	20	23850130	G	A	0.7176	0.0500711	1.76e-42	0.195587	Suhre	205.396
Plasma	CST6	Q15828	rs3825068	11	65768093	G	A	0.5965	0.0757	3.2e-15	0.027795	Sun	62.0911
Plasma	CST7	O76096	rs6138458	20	24973769	A	G	-0.7626	0.0469193	7.603e-53	0.227182	Suhre	264.174
Plasma	CTRB1	P17538	rs8051363	16	75255217	G	A	0.6471	0.0242	1.6e-157	0.704343	Sun	715.01
Plasma	CTSB	Q5HYG5;A0A024R374;P07858;B4DMY4	rs1692819	8	11705448	A	G	0.4246	0.0274	5.2e-54	0.291825	Sun	240.137
Plasma	CTSD	P07339;V9HWI3	rs111693235	11	1770224	C	G	0.35	0.0329033	2e-26	0.71	Folkersen	113.151
Plasma	CTSF	Q9UBX1	rs1791679	11	66337874	A	C	0.2349	0.0269	2.5e-18	0.289477	Sun	76.2538
Plasma	CTSH	P09668	rs34593439	15	79234957	A	G	-1.147	0.0346	1e-200	0.110656	Sun	1098.94
Plasma	CTSS	P25774	rs41271951	1	150737220	G	A	-0.8605	0.0419	7.1e-94	0.08349	Sun	421.768
Plasma	CXCL11	O14625	rs10031452	4	76924933	C	T	-0.2328	0.0245	2.4e-21	0.528726	Sun	90.2888
Plasma	CXCL16	Q9H2A7	rs144830084	17	4618101	T	A	-0.2245	0.0281	1.4e-15	0.255651	Sun	63.8293
Plasma	CXCL6	P80162	rs16850073	4	74703999	T	C	0.8877	0.0376405	9.66e-98	0.376524	Suhre	556.189
Plasma	DCBLD2	Q96PD2	rs9864010	3	98678173	A	G	-0.6199	0.0536	6.6e-31	0.054612	Sun	133.756
Plasma	DEFB1	P60022	rs2738176	8	6738228	A	T	-0.3893	0.0249	5.6e-55	0.365039	Sun	244.439
Plasma	DEFB104A	Q8WTQ1	rs183772362	8	7243016	T	C	0.5043	0.0718	2.1e-12	0.032572	Sun	49.332
Plasma	DKK1	I1W660;O94907	rs1194673	10	54141652	A	G	0.1824	0.0261	2.8e-12	0.632462	Sun	48.8392
Plasma	DKK3	Q9UBP4;F6SYF8	rs11022114	11	12038874	A	G	0.3364	0.0269	6.5e-36	0.327961	Sun	156.389
Plasma	DLK1	A8K019;P80370;A0A024R6L1	rs12881760	14	101176335	C	G	0.5356	0.0251	3.5e-101	0.676353	Sun	455.338
Plasma	DLL1	O00548	rs959025	6	170588654	T	C	0.1911	0.0248	1.3e-14	0.415638	Sun	59.377
Plasma	DNAJC30	B3KSU4;Q96LL9	rs73702564	7	73084816	T	C	0.7183	0.0622	6.9e-31	0.038602	Sun	133.362
Plasma	DPP7	Q9UHL4	rs10747049	9	140008750	C	G	0.3641	0.0277	2.3e-39	0.749544	Sun	172.775
Plasma	DPT	Q07507	rs1018454	1	168697761	C	A	0.4155	0.0241	7.8e-67	0.585888	Sun	297.24
Plasma	DSC2	Q02487	rs1789063	18	28673913	A	T	-0.2159	0.0293	1.8e-13	0.768825	Sun	54.2963
Plasma	DSG2	Q14126	rs2704050	18	29095888	G	A	-0.1687	0.0248	9.3e-12	0.49311	Sun	46.2729
Plasma	DUSP13	Q6B8I1;A0A024QZR6;Q9UII6;U3KQ82	rs6480771	10	76861680	C	T	-0.2994	0.0247	8.3e-34	0.415141	Sun	146.93
Plasma	ECM1	Q16610;A0A140VJI7	rs13294	1	150484987	A	G	-0.8493	0.0351359	7.727e-102	0.39759	Suhre	584.28
Plasma	EDAR	Q9UNE0	rs6750059	2	109611097	C	T	-0.44	0.0490052	1.343e-18	0.248996	Suhre	80.6158
Plasma	EFEMP1	A0A0S2Z4F1;B2R6M6;Q12805;A0A0S2Z3V1	rs3791679	2	56096892	A	G	-0.226	0.021	2.49e-26	0.761	Yao	115.819
Plasma	EGF	P01133	rs11568972	4	110889007	C	A	0.2654	0.0256	3.1e-25	0.336807	Sun	107.479
Plasma	EMILIN3	Q9NT22	rs61739314	20	39990377	C	G	-0.6855	0.0691	3.6e-23	0.033292	Sun	98.4144
Plasma	ENPP5	Q9UJA9;B4DHN2	rs1047153	6	46128745	T	C	-0.7891	0.0214	1e-200	0.646395	Sun	1359.68
Plasma	ENPP7	Q6UWV6	rs11871061	17	77706544	C	T	0.9867	0.02	1e-200	0.359387	Sun	2433.94
Plasma	ENTPD1	P49961	rs11188501	10	97600919	A	G	0.2147	0.0262	2.2e-16	0.339852	Sun	67.1524
Plasma	ENTPD5	A0A024R6D3;O75356;A0A024R6B4;G3V4I0	rs57731447	14	74487521	A	G	-0.9668	0.0489	7.8e-87	0.05877	Sun	390.891
Plasma	EPHB2	B4DSE0;Q4LE53;Q6NVW1;P29323	rs6687487	1	23061551	A	G	-0.6122	0.0447	1.3e-42	0.080316	Sun	187.574
Plasma	ERAP1	Q9NZ08	rs17482078	5	96118866	T	C	-0.9615	0.0251	1e-200	0.216313	Sun	1467.41
Plasma	ERAP2	B2R769;Q6P179	rs2927608	5	96252432	A	G	1.0523	0.0168	1e-200	0.437292	Sun	3923.38
Plasma	ERLEC1	Q96DZ1;V9HWD3	rs58359565	2	53958919	A	C	-0.2076	0.0295	2.1e-12	0.218741	Sun	49.5234
Plasma	ERO1B	Q86YB8	rs1254194	1	236399442	T	G	-0.3822	0.0241	1.9e-56	0.595759	Sun	251.505
Plasma	ESAM	Q96AP7	rs11219769	11	124620147	T	G	-0.2351	0.0279	3.6e-17	0.264058	Sun	71.0063
Plasma	ESD	A0A140VJJ2;P10768	rs8192888	13	47362384	C	G	-0.8063	0.0404	9.8e-89	0.093911	Sun	398.319
Plasma	EVA1C	P58658;B3KWG0	rs6517101	21	33868483	G	T	0.1792	0.026	5.9e-12	0.331469	Sun	47.5039
Plasma	F10	P00742;Q5JVE7;Q5JVE8	rs547138	13	113792170	A	T	0.2581	0.0268	5.8e-22	0.614611	Sun	92.7484
Plasma	F11	P03951	rs2289252	4	187207381	T	C	0.4419	0.0415734	4.6e-25	0.412714	Suhre	112.984
Plasma	F7	P08709;B4DPM2;F5H8B0	rs776905	13	113781942	C	A	-1.104	0.0603047	9.164e-65	0.112838	Suhre	335.148
Plasma	FABP1	P07148;Q05CP7;Q6FGL7	rs2241883	2	88424066	C	T	-0.1905	0.0272	2.4e-12	0.30311	Sun	49.0515
Plasma	FAH	P16930	rs11555096	15	80472526	T	C	-1.8824	0.0803	1.9e-121	0.021281	Sun	549.532
Plasma	FAM151A	Q8WW52	rs11206397	1	55097068	T	A	0.2651	0.0261	2.6e-24	0.326689	Sun	103.166
Plasma	FAM171B	Q6P995	rs10931256	2	187685195	C	T	-0.3336	0.0295	1.1e-29	0.216165	Sun	127.882
Plasma	FAM20A	B7Z4Y3;Q8IYA5;Q96MK3;L8B8N7	rs929477	17	66655816	A	G	-0.3717	0.0417	5.1e-19	0.093705	Sun	79.4535
Plasma	FAM213A	Q9BRX8	rs10887868	10	82194264	A	G	-0.1879	0.025	5.5e-14	0.412045	Sun	56.4903
Plasma	FAM3B	P58499	rs73226194	21	42721869	T	C	-1.1495	0.0614	3.9e-78	0.039928	Sun	350.495
Plasma	FAM3D	A0A0A8K9B4;Q96BQ1	rs3749290	3	58652292	T	G	-0.481	0.0413	2e-31	0.09578	Sun	135.641
Plasma	FCER2	K3W4U1;P06734	rs12973524	19	7758263	A	G	-0.3062	0.0245	5.8e-36	0.484028	Sun	156.199
Plasma	FCGR2B	P31994;P31995	rs6665610	1	161641384	A	G	1.3308	0.0224	1e-200	0.204529	Sun	3529.63
Plasma	FCGR3B	O75015;M9MML6;A0A087WZR4;A0A087WU90	rs10919543	1	161508617	G	A	0.4353	0.0251	3.2e-67	0.324432	Sun	300.767
Plasma	FCN1	O00602	rs11103602	9	137854872	A	G	0.5827	0.0266	1.5e-106	0.258023	Sun	479.873
Plasma	FCN2	Q15485	rs57136797	9	137752540	T	A	-0.6346	0.0353	3.7e-72	0.163996	Sun	323.185
Plasma	FCRL1	Q96LA6	rs4971155	1	157779182	A	T	-0.2557	0.0243	6.3e-26	0.506233	Sun	110.726
Plasma	FCRL3	Q96P31	rs7528684	1	157670816	G	A	0.5253	0.0233	1.4e-112	0.465109	Sun	508.28
Plasma	FCRL4	Q96PJ5	rs11582663	1	157559122	T	C	-1.1329	0.0295	1e-200	0.144281	Sun	1474.82
Plasma	FCRL6	Q6DN72	rs58240276	1	159783559	T	C	-0.6094	0.0299	3.1e-92	0.190167	Sun	415.396
Plasma	FETUB	Q9UGM5;E9PG08;Q5J875;B7Z8T3	rs3733159	3	186360409	G	T	0.2662	0.0435781	1.433e-09	0.312437	Suhre	37.3146
Plasma	FGF2	P09038	rs308403	4	123757748	T	C	-0.5896	0.0432144	5.796e-39	0.319277	Suhre	186.148
Plasma	FLRT2	O43155	rs17796777	14	85806774	C	A	-0.2353	0.0276	1.5e-17	0.285507	Sun	72.6818
Plasma	FLRT3	Q9NZU0	rs11908097	20	14689146	C	T	0.4444	0.0278	2.5e-57	0.25127	Sun	255.54
Plasma	FLT4	P35916	rs34221241	5	180057293	C	T	-0.363	0.0401	1.5e-19	0.104286	Sun	81.9454
Plasma	FN1	B7ZLE5;P02751;Q6MZM7;Q9UQS6;Q6MZF4;Q6N084	rs1250258	2	216300185	C	T	-0.7113	0.0453897	1.282e-49	0.254518	Suhre	245.578
Plasma	FRZB	D9ZGF6;Q92765	rs288326	2	183703336	A	G	0.5655	0.0362	3.7e-55	0.12625	Sun	244.033
Plasma	FSTL1	Q12841	rs1147707	3	120169248	T	C	-0.2113	0.0255	1.1e-16	0.389098	Sun	68.6623
Plasma	FUT10	Q6P4F1	rs2732317	8	33330687	C	A	-0.4501	0.0242	2.5e-77	0.61158	Sun	345.929
Plasma	FUT3	A8K737;P21217	rs708686	19	5840619	T	C	-0.853	0.0242	1e-200	0.274027	Sun	1242.42
Plasma	FUT5	K7ENC0;Q11128	rs778809	19	5830302	A	G	-0.58	0.025	1.3e-118	0.301394	Sun	538.24
Plasma	FUT8	Q546E0;Q9BYC5;A8K8P8	rs2127870	14	65796846	C	G	-1.049	0.0246	1e-200	0.784568	Sun	1818.36
Plasma	GALP	Q9UBC7	rs111265125	19	56688781	C	G	0.6468	0.0907	1e-12	0.021819	Sun	50.854
Plasma	GFRA1	P56159;B7Z856	rs10885877	10	117966090	G	C	0.2645	0.0272	2e-22	0.295454	Sun	94.5613
Plasma	GFRA2	O00451	rs15881	8	21550768	C	A	0.2954	0.0246	4.1e-33	0.455607	Sun	144.195
Plasma	GFRAL	Q6UXV0	rs72975088	6	55535375	T	A	0.2467	0.0348	1.3e-12	0.1485	Sun	50.2551
Plasma	GGH	Q92820	rs10957266	8	63923764	C	T	0.7985	0.0456	1.2e-68	0.071297	Sun	306.634
Plasma	GHR	P10912;A0A087X0H5;A0A087X162	rs150036324	5	42738222	C	A	0.1787	0.0263	1e-11	0.594074	Sun	46.1676
Plasma	GLCE	O94923	rs11854180	15	69559340	T	G	0.8286	0.0248	1e-200	0.769146	Sun	1116.31
Plasma	GLRX2	Q9NS18	rs148212596	1	193074511	G	A	1.1837	0.0881	3.5e-41	0.019804	Sun	180.523
Plasma	GLTPD2	A6NH11	rs34460487	17	4685228	A	G	0.2669	0.0259	6.8e-25	0.346378	Sun	106.193
Plasma	GNLY	B4E3H9;P22749	rs12151621	2	85934499	A	C	0.7736	0.0264	7.4e-189	0.227041	Sun	858.668
Plasma	GNRH2	O43555	rs3787480	20	3016895	A	G	-0.2403	0.0342	2.3e-12	0.148627	Sun	49.3691
Plasma	GP1BA	L7UYB8;P07359	rs72835078	17	4826592	T	G	0.3281	0.0481	9.1e-12	0.071969	Sun	46.5288
Plasma	GP5	P40197	rs1466733	3	194120998	A	G	0.171	0.021	8.6e-17	0.737	Yao	66.3061
Plasma	GP6	Q9HCN6	rs1654439	19	55553647	T	G	-0.6565	0.0548756	6.59e-31	0.170181	Suhre	143.123
Plasma	GPC1	P35052;H7C410	rs4074478	2	241446340	T	C	0.4237	0.0409	4.3e-25	0.106437	Sun	107.317
Plasma	GPC5	P78333	rs2147190	13	92058888	T	C	0.3335	0.0448565	2.267e-13	0.336355	Suhre	55.2766
Plasma	GPC5	P78333	rs342702	13	92422946	T	G	-0.8042	0.0247	1e-200	0.274008	Sun	1060.07
Plasma	GPNMB	Q14956;A0A024RA55;Q96F58	rs2268748	7	23313171	C	T	0.6868	0.0619	1.2e-28	0.0406	Sun	123.106
Plasma	GPX7	Q96SL4	rs1097234	1	53063559	A	C	0.5633	0.0311	1.6e-73	0.174745	Sun	328.064
Plasma	GRAMD1C	Q8IYS0;B3KUR5	rs61077924	3	113625933	G	C	0.6198	0.0239	3.4e-148	0.324013	Sun	672.523
Plasma	GRN	P28799	rs5848	17	42430244	T	C	-0.2763	0.0281	8.1e-23	0.28735	Sun	96.6828
Plasma	GSTA1	A0A140VJK4;P08263;B7Z1F9	rs2290758	6	52662153	A	G	0.4157	0.0237	7.2e-69	0.570024	Sun	307.655
Plasma	GSTO1	P78417;V9HWG9	rs2282326	10	106020398	C	A	-0.9108	0.0204	1e-200	0.353535	Sun	1993.36
Plasma	GSTP1	P09211;V9HWE9	rs1695	11	67352689	G	A	-0.1781	0.0254	2.3e-12	0.34538	Sun	49.1655
Plasma	GZMM	P51124	rs16989724	19	531115	T	C	0.4303	0.0529	3.9e-16	0.935134	Sun	66.1655
Plasma	H6PD	R4GMU1;O95479	rs34603401	1	9305445	C	A	0.7589	0.0317	1e-126	0.150217	Sun	573.127
Plasma	HAVCR2	Q8TDQ0	rs6874178	5	156530149	T	A	-0.734	0.0286	1e-145	0.817181	Sun	658.658
Plasma	HBZ	P02008	rs2461286	16	203254	G	A	-0.8846	0.0209	1e-200	0.646861	Sun	1791.44
Plasma	HDHD2	Q9H0R4;V9HW73	rs75228657	18	44741063	G	A	0.7021	0.0544	4.7e-38	0.052264	Sun	166.571
Plasma	HGFAC	D6RAR4;Q04756	rs1203119	4	3406952	A	G	-0.9854	0.0759241	1.095e-35	0.0824121	Suhre	168.448
Plasma	HP	P00738;Q6PEJ8;A0A0C4DGL8	rs217184	16	72105965	C	T	0.8688	0.0277	1e-200	0.195652	Sun	983.739
Plasma	HPGDS	O60760	rs1965049	4	95266204	G	A	0.4396	0.0246	1.3e-71	0.620956	Sun	319.334
Plasma	HPX	P02790;Q9BS19	rs7935957	11	6450200	A	T	-0.252	0.022	5.06e-30	0.788	Yao	131.207
Plasma	HS6ST1	O60243	rs34827544	2	129084425	T	C	-0.3048	0.0348	1.9e-18	0.157293	Sun	76.7134
Plasma	HSP90B1	P14625;V9HWP2	rs1165693	12	104340204	A	G	1.0974	0.0182	1e-200	0.321367	Sun	3635.69
Plasma	HSPB1	P04792;V9HW43	rs13236526	7	75913642	A	G	0.36	0.0420415	1.1e-17	0.7	Folkersen	73.3244
Plasma	ICAM1	P05362	rs5498	19	10395683	G	A	-1.1988	0.0136	1e-200	0.430506	Sun	7769.9
Plasma	ICAM5	Q8N6I2;Q9UMF0	rs281439	19	10400110	C	G	0.8918	0.0258	1e-200	0.7804	Sun	1194.8
Plasma	ICOSLG	O75144;B7Z1W8;A0N0L8	rs11558819	21	45656774	T	C	-0.5762	0.0261	3.5e-108	0.268737	Sun	487.378
Plasma	IDO1	P14902	rs7010461	8	39781444	T	C	0.25	0.0271	2.5e-20	0.333882	Sun	85.1023
Plasma	IDUA	P35475	rs3822020	4	985727	G	A	0.608	0.0235	7.2e-148	0.636581	Sun	669.378
Plasma	IFI16	Q16666	rs72709516	1	159004851	T	C	0.8518	0.0577	2.6e-49	0.04404	Sun	217.933
Plasma	IFNAR1	P17181	rs2257167	21	34715699	C	G	-0.2897	0.0363	1.4e-15	0.13427	Sun	63.6918
Plasma	IGF2R	P11717	rs629849	6	160494409	G	A	0.8992	0.0331	9.5e-163	0.870653	Sun	738
Plasma	IGFBP7	Q16270	rs1718849	4	57942323	C	T	-0.3626	0.0281	5.2e-38	0.766286	Sun	166.511
Plasma	IGFLR1	K7EL86;Q9H665	rs12459634	19	36230174	C	T	-0.7007	0.033	5.8e-100	0.144789	Sun	450.854
Plasma	IGLL1	P15814	rs139571703	22	23915620	T	C	-0.7264	0.0693	9.8e-26	0.037383	Sun	109.872
Plasma	IL11RA	Q14626;Q5VZ79	rs11575578	9	34656479	A	G	0.5065	0.0479	4.4e-26	0.068486	Sun	111.812
Plasma	IL12B	P29460	rs4921484	5	158769753	C	T	0.3123	0.0262	7.2e-33	0.678009	Sun	142.083
Plasma	IL12RB2	B4DGA4;Q99665;A0A0A0MTN7;B7ZB60	rs12566098	1	67889571	G	C	0.2568	0.0267	6e-22	0.688055	Sun	92.5055
Plasma	IL15RA	Q13261;A0A0A0MS77;G8CVM3	rs8177641	10	6016892	G	A	0.5091	0.0251	1.7e-91	0.317813	Sun	411.395
Plasma	IL16	Q14005;Q9UME6	rs4778639	15	81600451	G	T	-0.6805	0.042	4.5e-59	0.09142	Sun	262.517
Plasma	IL17RA	Q96F46	rs3827278	22	17595915	A	C	0.975	0.0425997	1.969e-93	0.231695	Suhre	523.838
Plasma	IL17RB	Q9NRM6	rs2232346	3	53892830	C	T	1.1818	0.0636	3.5e-77	0.036587	Sun	345.282
Plasma	IL17RD	Q8NFM7;B4DXM5	rs6776722	3	57142659	A	G	-0.4623	0.0254	3.4e-74	0.695339	Sun	331.269
Plasma	IL18	A0A024R3E0;Q14116	rs75649625	11	112052194	G	A	0.29	0.0303917	1.4e-21	0.76	Folkersen	91.0512
Plasma	IL18R1	Q13478;B7ZKV7	rs1420106	2	103035044	G	A	-0.9085	0.0257	1e-200	0.775551	Sun	1249.64
Plasma	IL18RAP	O95256	rs6543140	2	103074274	T	G	0.4854	0.0460236	1.013e-24	0.301308	Suhre	111.234
Plasma	IL1R2	P27930	rs7561460	2	102617204	C	T	-0.4025	0.0242	6.2e-62	0.395872	Sun	276.631
Plasma	IL1RAP	A8K6K4;Q9NPH3	rs6444442	3	190346060	G	A	-1.352	0.0246	1e-200	0.841013	Sun	3020.53
Plasma	IL1RL2	Q9HB29	rs2228139	2	102781649	G	C	-0.4249	0.0484	1.6e-18	0.069221	Sun	77.0695
Plasma	IL1RN	P18510;A0A024R528	rs6761276	2	113832312	C	T	-0.1907	0.0248	1.5e-14	0.577697	Sun	59.1287
Plasma	IL23R	Q5VWK5	rs11581607	1	67707690	A	G	-0.42	0.0491	1.2e-17	0.066948	Sun	73.1704
Plasma	IL27RA	Q6UWB1	rs35026308	19	14153293	C	T	-0.9457	0.0286	1e-200	0.176436	Sun	1093.39
Plasma	IL5RA	A0A024R2C8;Q01344;Q8NHV7	rs77400868	3	3150964	G	A	0.5096	0.0362	6.8e-45	0.13908	Sun	198.172
Plasma	IL6ST	A0A0A0N0L2;P40189;Q17RA0	rs11574765	5	55278967	G	A	0.3809	0.0388	1e-22	0.115654	Sun	96.3737
Plasma	IL7R	P16871	rs11957503	5	35883176	G	T	0.4248	0.0436443	1.922e-21	0.437249	Suhre	94.7357
Plasma	ISG15	P05161	rs1891906	1	950243	C	A	0.2592	0.0253	1.4e-24	0.385856	Sun	104.961
Plasma	ISLR2	Q6UXK2	rs2959011	15	74611781	T	A	0.198	0.0261	3.2e-14	0.34226	Sun	57.5505
Plasma	ITIH5	G5E9D8;Q86UX2;Q96JW9;C9J2H1;A0A096LP62	rs7909223	10	7700709	G	A	0.3222	0.0286	2e-29	0.747691	Sun	126.917
Plasma	KDELC2	A0A024R3C4;Q7Z4H8	rs74911261	11	108357137	A	G	-1.3136	0.0745	1.1e-69	0.026545	Sun	310.895
Plasma	KDR	A0A024RD88;P35968	rs34231037	4	55972946	G	A	-1.1531	0.0649	1e-70	0.033769	Sun	315.678
Plasma	KIAA1161	Q6NSJ0	rs10972076	9	34356359	T	C	0.3082	0.0252	2.2e-34	0.624659	Sun	149.577
Plasma	KLK7	P49862;B4DHX9;A0A024R4H6	rs2739419	19	51484562	G	A	0.7031	0.0408	1.1e-66	0.908316	Sun	296.971
Plasma	KLK8	A0A0A0MQY9;O60259	rs74705037	19	51504808	A	G	0.9287	0.0579	6.3e-58	0.044509	Sun	257.273
Plasma	KNG1	P01042	rs2304456	3	186445052	G	T	-1.366	0.0581784	2.888e-97	0.102912	Suhre	551.288
Plasma	KYAT3	B4DW13;Q6YP21	rs9787133	1	89382664	G	C	-0.1716	0.0246	2.9e-12	0.493516	Sun	48.6591
Plasma	LAMC2	Q13753	rs2276543	1	183155305	A	G	0.6155	0.0251	4.4e-133	0.279009	Sun	601.324
Plasma	LCT	P09848	rs4988235	2	136608646	A	G	0.7759	0.0244	1e-200	0.711217	Sun	1011.19
Plasma	LEPR	P48357;Q4G138	rs3790438	1	66085525	A	T	-1.3745	0.0219	1e-200	0.175255	Sun	3939.14
Plasma	LGALS2	P05162	rs5756729	22	37961353	T	C	-0.275	0.0259	2.2e-26	0.592511	Sun	112.737
Plasma	LGALS3	A0A024R693;P17931	rs9323280	14	55801687	A	C	0.77	0.0463489	5.6e-62	0.87	Folkersen	275.996
Plasma	LHB	A0A0F7RQE6;P01229	rs75287599	19	49517140	T	C	-0.4342	0.0458	2.4e-21	0.077817	Sun	89.877
Plasma	LILRA4	P59901	rs2241384	19	54849942	A	G	-0.3088	0.0327	3.4e-21	0.170417	Sun	89.1783
Plasma	LILRA5	A6NI73	rs759819	19	54815577	C	T	-0.5429	0.0242	2.5e-111	0.330491	Sun	503.279
Plasma	LILRA6	Q6PI73	rs35361042	19	54748737	G	C	1.3399	0.0376	1e-200	0.091124	Sun	1269.9
Plasma	LILRB1	A0A087WSV6;Q8NHL6;A0A087WSX8;D9IDM5;A8MVE2;A0A0B4J1W1	rs2114511	19	55145093	C	G	-1.8056	0.046	1e-200	0.051234	Sun	1540.73
Plasma	LILRB2	Q8N423	rs386056	19	54782919	T	C	-1.1495	0.0233	1e-200	0.201121	Sun	2433.92
Plasma	LILRB5	O75023	rs12975366	19	54759361	C	T	-1.1607	0.0152	1e-200	0.405252	Sun	5831.13
Plasma	LIPN	Q5VXI9	rs10509554	10	90525792	T	C	1.0165	0.0213	1e-200	0.306794	Sun	2277.49
Plasma	LMAN2L	Q9H0V9;B4DI83;B4E308;B4DVH1	rs2271893	2	97405440	A	G	0.2628	0.026	4.4e-24	0.322912	Sun	102.165
Plasma	LMNB1	B4DZT3;P20700	rs36105360	5	126161690	T	C	0.8039	0.0789	2.2e-24	0.025189	Sun	103.813
Plasma	LPA	P08519	rs55730499	6	161005610	C	T	-1.255	0.046	3.77e-167	0.939	Yao	744.341
Plasma	LRIG3	Q6UXM1;C9K080	rs11172791	12	59272973	C	T	-0.4624	0.0613	4.8e-14	0.04525	Sun	56.9003
Plasma	LRPAP1	P30533	rs78770234	4	3496683	A	G	-0.6821	0.0688	3.6e-23	0.032618	Sun	98.2922
Plasma	LRRC15	Q8TF66;B3KWI4	rs57514363	3	194087927	G	T	0.5927	0.0383	5.9e-54	0.112882	Sun	239.482
Plasma	LRRN1	Q6UXK5;A8K6Q2	rs6801789	3	3807592	C	T	0.246	0.0253	2.3e-22	0.354026	Sun	94.543
Plasma	LY9	A0A0C4DFU4;Q9HBG7;Q05CA2;Q0VAI0;Q5VYH9	rs540254	1	160767737	C	T	0.4173	0.0448028	7.783e-20	0.353266	Suhre	86.7533
Plasma	MAN2B2	B7Z754;E9PCD7;Q9Y2E5	rs2301790	4	6600012	G	A	0.3342	0.0238	1e-44	0.483846	Sun	197.178
Plasma	MANBA	O00462	rs227370	4	103612043	C	T	-0.5596	0.0248	7.8e-113	0.674618	Sun	509.157
Plasma	MANEA	Q5SRI9	rs80268500	6	96009498	C	T	-1.6814	0.0345	1e-200	0.081945	Sun	2375.22
Plasma	MANSC1	Q9H8J5	rs2160588	12	12487447	A	G	0.5024	0.0371	8.7e-42	0.119697	Sun	183.38
Plasma	MANSC4	A6NHS7	rs36138811	12	27927881	C	T	0.6369	0.0277	7.4e-117	0.231771	Sun	528.668
Plasma	MAPK13	A0A024RD04;O15264	rs12210904	6	36098191	A	C	0.2538	0.0266	1.5e-21	0.289473	Sun	91.0374
Plasma	MAPKAPK2	P49137	rs6669284	1	206890435	A	G	0.3261	0.0443227	3.902e-13	0.349398	Suhre	54.1314
Plasma	MATN4	A2RRP8;B3KQB2;A5D8U1;O95460;A6NNA4	rs11697677	20	43925554	G	A	-0.2298	0.028	2.5e-16	0.253541	Sun	67.3572
Plasma	MBL2	P11226	rs7899547	10	54536839	G	T	0.9477	0.0202	1e-200	0.65277	Sun	2201.1
Plasma	MCAM	A0A024R3I5;P43121	rs11217234	11	119177938	A	G	-0.144	0.026	4.32e-08	0.718	Yao	30.6746
Plasma	MFAP2	P55001;A0A024RA94	rs4920605	1	17315425	A	G	0.2073	0.0243	1.3e-17	0.553544	Sun	72.7756
Plasma	MFGE8	Q08431;X6R3G6;B4E396;F5GZN3;B3KTQ2	rs1961839	15	89467454	A	G	-0.2253	0.0252	3.4e-19	0.397423	Sun	79.9321
Plasma	MGAT2	Q10469	rs28396798	14	50075319	T	C	0.1949	0.0244	1.3e-15	0.54747	Sun	63.8034
Plasma	MGAT4B	Q9UQ53	rs73351608	5	179232064	T	A	-0.9586	0.0852	2.2e-29	0.021516	Sun	126.589
Plasma	MGP	A0A024RAX0;P08493	rs7135211	12	15052758	G	A	0.265	0.019	3.62e-44	0.622	Yao	194.529
Plasma	MIA	A0A024R0P1;Q16674	rs2604877	19	41275048	C	T	1.4417	0.0424	1e-200	0.068031	Sun	1156.16
Plasma	MMP1	B4DN15;P03956;Q53G95	rs471994	11	102697731	G	A	0.32	0.0257852	2.3e-35	0.65	Folkersen	154.014
Plasma	MMP10	P09238	rs17860955	11	102649482	C	T	-0.8693	0.0869	1.4e-23	0.021509	Sun	100.069
Plasma	MMP12	P39900	rs28381684	11	102737192	T	A	-0.7789	0.0348	5.1e-111	0.124644	Sun	500.962
Plasma	MMP7	P09237	rs11568819	11	102401633	A	G	0.6681	0.0876491	5.837e-14	0.0669014	Suhre	58.1016
Plasma	MMP8	B4E0I2;P22894	rs35231465	11	102584135	A	G	-0.583	0.061	2.26e-21	0.023	Yao	91.3435
Plasma	MMP9	P14780	rs2250889	20	44642406	C	G	-0.6221	0.0585	2.1e-26	0.953378	Sun	113.086
Plasma	MPO	P05164	rs34097845	17	56358429	T	C	-0.5736	0.0497	8.5e-31	0.067304	Sun	133.2
Plasma	MRC2	Q9UBG0	rs146385050	17	60637258	A	C	-0.2188	0.0323	1.3e-11	0.195049	Sun	45.887
Plasma	MSMB	P08118	rs10993994	10	51549496	C	T	0.9821	0.0189	1e-200	0.59627	Sun	2700.15
Plasma	MTHFS	P49914	rs7173566	15	80211691	C	T	-0.2126	0.0263	6e-16	0.342884	Sun	65.3454
Plasma	MTRF1L	Q9UGC7;B4DMX1	rs503366	6	153333550	C	T	0.1652	0.0243	1.1e-11	0.497366	Sun	46.2176
Plasma	MXRA7	P84157;Q6ZR64	rs9900613	17	74674857	T	C	-0.229	0.0247	1.9e-20	0.430519	Sun	85.9562
Plasma	NAAA	Q02083	rs9996608	4	76848231	T	C	-0.5485	0.0257	3.9e-101	0.300448	Sun	455.499
Plasma	NAGK	C9JEV6;Q9UJ70	rs7606102	2	71276399	G	A	-0.432	0.0331	6e-39	0.170314	Sun	170.338
Plasma	NAGPA	Q9UK23	rs12599777	16	5079466	G	A	-0.4178	0.0317	1.4e-39	0.204198	Sun	173.707
Plasma	NCAM1	P13591;A0A087WWD4	rs11214489	11	112975934	C	T	0.368	0.024	3.01e-54	0.818	Yao	235.111
Plasma	NELL1	B3KXR2;J3KNC5;K9UUD5;Q92832;F5H6I3	rs61652119	11	20955270	A	G	1.1098	0.0553	1.3e-89	0.048674	Sun	402.753
Plasma	NEO1	Q59FP8;Q92859	rs12903656	15	73326961	C	G	0.2861	0.0415	5.5e-12	0.10075	Sun	47.5269
Plasma	NFASC	O94856;B4DRH7	rs6667532	1	204948659	G	A	0.8226	0.0387	4.1e-100	0.10515	Sun	451.81
Plasma	NID2	Q14112	rs1151582	14	52482768	T	C	-0.3942	0.0233	2.6e-64	0.456621	Sun	286.234
Plasma	NMRAL1	Q9HBL8	rs11557236	16	4519439	A	G	-0.4905	0.0443	1.5e-28	0.082096	Sun	122.594
Plasma	NOG	Q13253	rs79084672	17	54856140	G	A	1.2369	0.1154	8.7e-27	0.011867	Sun	114.883
Plasma	NOV	A0A024R9J4;P48745	rs58936256	8	120422799	C	T	0.2085	0.0301	4.2e-12	0.215178	Sun	47.9821
Plasma	NPPB	P16860	rs198379	1	11915467	T	C	-0.266	0.024	1.58e-41	0.608	Yao	122.84
Plasma	NPTX1	Q15818	rs62069681	17	78624702	C	T	0.514	0.0417	7.6e-35	0.09319	Sun	151.934
Plasma	NPW	Q8N729	rs35327014	16	2076202	G	A	-0.4266	0.0288	1.6e-49	0.231175	Sun	219.41
Plasma	NQO1	P15559;B4DLR8	rs77944668	16	69718112	A	G	-0.7498	0.0283	1.6e-154	0.19326	Sun	701.969
Plasma	NRP1	O14786;Q68DN3;A8K9V7;Q59F20;Q6X907;Q6AWA9	rs2506149	10	33480713	T	C	-0.2805	0.0256	6.9e-28	0.358077	Sun	120.057
Plasma	NRP2	O60462;Q7LBX6;Q7Z3T9;X5D2Q8;A0A024R412;A0A024R3W6	rs16837641	2	206634869	A	G	0.2094	0.0271	1.1e-14	0.321865	Sun	59.7056
Plasma	NT5C	Q8TCD5;V9HWF3	rs78625720	17	73140941	A	G	-0.7529	0.0719	1.2e-25	0.029536	Sun	109.652
Plasma	NTN1	O95631	rs72809988	17	8986397	A	G	-0.5788	0.038	1.6e-52	0.110474	Sun	232.001
Plasma	NTN4	A8K3H6;B2RE43;Q9HB63	rs17288108	12	96131895	G	A	-0.2779	0.0323	7.2e-18	0.181915	Sun	74.0239
Plasma	NTNG1	Q5IEC3;Q5IEC8;Q9Y2I2;X5DNW2;B4DKF0	rs115668827	1	107678268	C	G	1.0036	0.0565	1.1e-70	0.048772	Sun	315.518
Plasma	NUDT12	B4E1W3;E7EM93;Q9BQG2	rs74692061	5	102903643	G	A	-0.3756	0.0341	2.8e-28	0.156975	Sun	121.323
Plasma	NUDT9	Q96KB3;Q9BW91;A0A024RDI6;Q8NG26	rs28696943	4	88310135	G	A	-0.3571	0.0323	2.3e-28	0.166852	Sun	122.229
Plasma	OAF	Q86UD1	rs117554512	11	120098329	T	C	0.6816	0.0431	2.1e-56	0.086262	Sun	250.095
Plasma	OAS1	P00973;F8VXY3	rs4767027	12	113359157	C	T	-0.2701	0.0256	6.2e-26	0.653837	Sun	111.319
Plasma	OBP2B	Q9NPH6	rs4454354	9	136089529	C	T	0.358	0.0298	2.7e-33	0.786126	Sun	144.322
Plasma	ORM1	P02763	rs116994374	9	117084672	G	A	-0.409	0.054	2.55e-14	0.94	Yao	57.3666
Plasma	OSMR	Q99650	rs357253	5	38907422	T	C	0.2089	0.0292	8.3e-13	0.231854	Sun	51.1813
Plasma	PAM	P19021;O43832	rs257309	5	102418604	G	A	-0.4664	0.0248	3.8e-79	0.351714	Sun	353.683
Plasma	PATE4	P0C8F1	rs875500	11	125698654	A	T	-0.4819	0.0262	1e-75	0.719869	Sun	338.307
Plasma	PCOLCE	Q15113	rs9801017	7	100236202	A	G	0.2113	0.0254	1e-16	0.635533	Sun	69.2041
Plasma	PCOLCE2	Q9UKZ9	rs34516933	3	142603861	A	T	0.422	0.0246	5.4e-66	0.356379	Sun	294.276
Plasma	PCSK1	P29120	rs6234	5	95728974	C	G	-1.0975	0.0209	1e-200	0.260198	Sun	2757.51
Plasma	PDCD1LG2	Q9BQ51	rs16923189	9	5510644	G	A	0.3879	0.0259	7.9e-51	0.297639	Sun	224.306
Plasma	PDCD5	O14737	rs4499344	19	33073431	A	G	0.354	0.0269	1.2e-39	0.291128	Sun	173.182
Plasma	PDE5A	O76074;G5E9C5	rs4834770	4	120241849	A	G	-0.314	0.0446174	3.633e-12	0.434171	Suhre	49.5281
Plasma	PDGFD	Q9GZP0	rs7950273	11	104031598	G	C	-0.2749	0.0269	1.4e-24	0.287969	Sun	104.435
Plasma	PDGFRB	P09619;Q59F04	rs2304058	5	149508544	G	C	0.9308	0.0203	1e-200	0.556673	Sun	2102.43
Plasma	PDIA5	Q14554	rs2278668	3	122835232	C	T	-0.5216	0.0234	4e-110	0.593477	Sun	496.871
Plasma	PEAR1	Q5VY43	rs12137505	1	156883546	G	A	-0.2226	0.0251	8.1e-19	0.406496	Sun	78.6508
Plasma	PENK	A0A024R7V4;P01210	rs2670014	8	57376781	T	C	-0.4653	0.0234	1.3e-87	0.473963	Sun	395.398
Plasma	PF4V1	P10720	rs941758	4	74718941	A	C	-0.4937	0.0253	6.6e-85	0.708177	Sun	380.79
Plasma	PGLYRP1	O75594	rs8102493	19	46530389	C	T	-0.2168	0.0259	5.1e-17	0.333381	Sun	70.0679
Plasma	PGM1	B7Z6C2;P36871;B4DDQ8	rs1126728	1	64097432	T	C	0.2869	0.0289	2.8e-23	0.227841	Sun	98.552
Plasma	PI3	P19957	rs16989763	20	43779963	C	T	0.3756	0.0302	1.6e-35	0.195049	Sun	154.681
Plasma	PIANP	Q8IYJ0	rs11064321	12	6809896	C	G	0.2262	0.027	5e-17	0.397321	Sun	70.1872
Plasma	PIGR	P01833	rs2007272	1	207113755	C	G	-0.205	0.0248	1.4e-16	0.425661	Sun	68.3289
Plasma	PLA2G2A	A0A024RA96;P14555	rs11573156	1	20306146	C	G	1.0205	0.0243	1e-200	0.231634	Sun	1763.65
Plasma	PLA2R1	Q13018;B7ZML4	rs3749117	2	160885442	C	T	-0.9021	0.0188	1e-200	0.501272	Sun	2302.47
Plasma	PLAU	P00749;Q59GZ8;B4DNJ4;A0A024QZM9	rs2227551	10	75669190	T	G	-0.2435	0.0266	5.4e-20	0.716116	Sun	83.7982
Plasma	PLEKHA7	E9PKC0;Q6IQ23	rs382280	11	16857799	T	C	0.2767	0.04	4.8e-12	0.121245	Sun	47.8518
Plasma	PLG	P00747;Q5TEH5	rs783150	6	161226939	T	C	-0.5174	0.0656689	8.7e-15	0.113568	Suhre	62.0773
Plasma	PLXNB2	O15031	rs28573806	22	50727792	C	T	0.5315	0.0232	3.5e-116	0.399591	Sun	524.844
Plasma	PLXNC1	O60486	rs115651556	12	94613898	A	G	-2.1447	0.1008	2.1e-100	0.013723	Sun	452.702
Plasma	PLXNC1	O60486	rs7972001	12	94623502	T	C	-1.005	0.122632	7.773e-16	0.0337361	Suhre	67.1621
Plasma	POFUT1	Q9H488	rs76143353	20	30815755	T	C	-0.8	0.0499	9.3e-58	0.059564	Sun	257.027
Plasma	POGLUT1	Q8NBL1;B4DJ97	rs75203710	3	119121679	C	T	0.3935	0.0483	3.8e-16	0.070387	Sun	66.3736
Plasma	POMGNT2	A0A024R2P4;Q8NAT1	rs729654	3	43147652	T	C	-0.2561	0.0239	9.3e-27	0.473213	Sun	114.822
Plasma	PPA1	Q15181;V9HWB5	rs10823500	10	72005190	G	A	0.4013	0.0447665	1.525e-18	0.370854	Suhre	80.3584
Plasma	PPID	E5KN55;Q08752	rs8396	4	159630817	C	T	0.5011	0.0459752	3.395e-26	0.286437	Suhre	118.796
Plasma	PPIE	Q9UNP9;B3KSZ1	rs12086750	1	40210468	C	G	-0.3832	0.025	4.8e-53	0.370624	Sun	234.948
Plasma	PPIL1	A0A024RCX8;Q9Y3C6	rs12194408	6	36839598	G	C	-1.106	0.0705	1.9e-55	0.030241	Sun	246.112
Plasma	PPP3CA;PPP3R1	A0A0S2Z4C6;Q08209;A0A0S2Z4B5;P63098	rs17266357	4	102721809	C	T	0.3681	0.0450047	8.67e-16	0.30993	Suhre	66.8985
Plasma	PPT1	P50897	rs7533094	1	40559686	A	G	-0.8621	0.0603	2.3e-46	0.041979	Sun	204.4
Plasma	PRCP	B7Z7Q6;P42785;A0A024R5L0	rs2229437	11	82564294	G	T	0.291	0.0315	2.8e-20	0.180887	Sun	85.3424
Plasma	PRSS22	Q9GZN4	rs3810801	16	2892370	A	C	0.3066	0.0256	3.7e-33	0.332823	Sun	143.438
Plasma	PRTN3	P24158	rs10425544	19	836043	C	T	0.5991	0.0269	8.3e-110	0.712816	Sun	496.014
Plasma	PSAPL1	Q6NUJ1	rs10023470	4	7434456	G	A	0.5481	0.0307	2.6e-71	0.184308	Sun	318.745
Plasma	PSG3	Q16557	rs2355433	19	43679088	G	A	-0.6523	0.0239	1.6e-163	0.547653	Sun	744.902
Plasma	PSG4	B3KQL2;Q96QL5;Q6P520;Q00888	rs1138888	19	43696022	A	T	-0.666	0.0245	5.4e-163	0.624394	Sun	738.952
Plasma	PTGDS	A0A024R8G3;P41222	rs7019538	9	139861470	C	T	0.1979	0.0246	7.8e-16	0.524107	Sun	64.7174
Plasma	PTGFRN	Q9P2B2	rs4233450	1	117490261	T	G	1.0007	0.0283	1e-200	0.829141	Sun	1250.36
Plasma	PTHLH	P12272;Q53XY9;A0A024RB29	rs10843115	12	28307717	T	C	0.1862	0.0276	1.4e-11	0.271368	Sun	45.5136
Plasma	PTN	A0A024R778;P21246	rs1431093	7	137016297	A	C	0.2196	0.0248	7.9e-19	0.419185	Sun	78.4082
Plasma	QDPR	A0A140VKA9;P09417	rs28719835	4	17520066	T	C	-0.5668	0.0275	1e-94	0.242578	Sun	424.81
Plasma	QPCTL	Q9NXS2	rs17850756	19	46206262	A	G	-0.2881	0.026	1.6e-28	0.327901	Sun	122.783
Plasma	QSOX1	A0A140VKE5;O00391;Q13876	rs12371	1	180163390	G	A	0.6995	0.0426	1.3e-60	0.089018	Sun	269.623
Plasma	QSOX2	Q6ZRP7	rs10858248	9	139108324	G	A	-0.3568	0.0239	1.5e-50	0.502175	Sun	222.871
Plasma	RARRES1	P49788	rs61696028	3	158455703	C	A	1.3366	0.0266	1e-200	0.146047	Sun	2524.87
Plasma	RARRES2	A0A090N7U9;Q99969	rs9640161	7	150045910	A	C	0.3473	0.0417713	3.049e-16	0.370821	Suhre	69.1279
Plasma	REG1A	A8K7G6;P05451	rs11126696	2	79323888	G	A	0.265	0.021	2.18e-40	0.612	Yao	159.24
Plasma	REG4	A0A024R0M1;Q9BYZ8	rs79795228	1	120359286	A	C	0.7938	0.0995	1.4e-15	0.015404	Sun	63.6467
Plasma	RELT	A0A024R5N3;Q969Z4	rs7952686	11	73128503	T	C	0.4125	0.0292	3.1e-45	0.204256	Sun	199.564
Plasma	RET	P07949;Q9BTX6;A0A024R7T2	rs2795507	10	43352894	C	T	-0.2768	0.0305	1.1e-19	0.796047	Sun	82.3631
Plasma	RETN	Q9HD89	rs34124816	19	7733676	C	A	-0.6083	0.0645	4.4e-21	0.037632	Sun	88.9439
Plasma	RFESD	Q8TAC1;A0A024RAR3	rs77881626	5	95017852	G	T	-0.5972	0.0573	2.1e-25	0.04763	Sun	108.625
Plasma	RGMA	A0A0A0MTQ4;Q96B86	rs3752102	15	93616014	A	C	-0.2012	0.0245	2.5e-16	0.473455	Sun	67.441
Plasma	RGMB	J3KNF6;Q6NW40	rs1563317	5	97768486	G	A	0.2161	0.0245	1.2e-18	0.552752	Sun	77.7996
Plasma	RIDA	A0A024R9H2;P52758	rs1462977	8	99115359	G	A	-0.3387	0.0258	2.2e-39	0.322718	Sun	172.342
Plasma	RMDN1	Q6N086;Q96DB5;E5RH53	rs11781016	8	87529297	C	A	0.3167	0.0243	8.3e-39	0.489299	Sun	169.857
Plasma	RNASE1	P07998;W0UV93	rs17254387	14	21280678	A	G	0.2302	0.0273	3e-17	0.687505	Sun	71.1026
Plasma	RNASE2	P10153;W0UV60	rs56204594	14	21433367	C	A	0.2366	0.0244	3.2e-22	0.464292	Sun	94.0264
Plasma	RNASE4	P34096;Q53XB4	rs12588573	14	21146584	T	C	-0.4494	0.0291	8.9e-54	0.224438	Sun	238.495
Plasma	RNASE6	Q6IB39;Q93091	rs11622942	14	21250846	T	G	0.9971	0.0236	1e-200	0.233384	Sun	1785.06
Plasma	ROR1	Q01973	rs1408416	1	64614495	T	G	-0.44	0.033	1.8e-40	0.161988	Sun	177.778
Plasma	RPN1	P04843	rs2712417	3	128345179	G	A	-0.3447	0.0247	3.1e-44	0.618031	Sun	194.755
Plasma	RRM2B	Q7LG56	rs74589258	8	103215228	G	A	0.3254	0.0479	1.1e-11	0.07035	Sun	46.1492
Plasma	RSPO3	Q9BXY4	rs2489623	6	127455821	C	A	0.27	0.0245	3.6e-28	0.534679	Sun	121.449
Plasma	RTN4R	Q9BZR6	rs75766	22	20174853	A	C	-0.3498	0.0283	4.8e-35	0.748115	Sun	152.78
Plasma	S100A4	P26447	rs58056804	1	153524706	A	G	0.5046	0.0565	4.5e-19	0.049682	Sun	79.7623
Plasma	SCARF1	A8K6Z5;Q14162	rs8071756	17	1574342	G	A	0.5897	0.0494265	9.358e-31	0.223671	Suhre	142.345
Plasma	SCARF2	A0A096LNX8;Q96GP6	rs738086	22	20775556	T	G	0.2997	0.0318	4.8e-21	0.811314	Sun	88.8217
Plasma	SCG3	Q8WXD2	rs1378892	15	51964865	C	T	0.486	0.0277	1e-68	0.763554	Sun	307.831
Plasma	SECTM1	Q8WVN6	rs4789763	17	80289284	G	A	0.2805	0.0246	3.8e-30	0.492828	Sun	130.016
Plasma	SELL	A0A024R8Z0;P14151	rs4987358	1	169665551	T	G	-0.5165	0.0261	6.8e-87	0.27377	Sun	391.615
Plasma	SELP	A0A024R8Y9;P16109;Q6NUL9;Q5R341	rs6136	1	169563951	G	T	-0.8073	0.0371	3e-105	0.107874	Sun	473.502
Plasma	SEMA3C	B4E2I9;Q99985	rs1019016	7	80570562	T	G	0.1751	0.0248	1.6e-12	0.581376	Sun	49.8504
Plasma	SEMA3E	O15041	rs3757607	7	83034362	C	G	-1.1204	0.0323	1e-200	0.12244	Sun	1203.21
Plasma	SEMA3G	Q9NS98	rs2016575	3	52477080	C	T	-0.2687	0.0316	1.9e-17	0.815652	Sun	72.3038
Plasma	SEMA5A	Q13591;X5DR95	rs17329170	5	9547242	A	G	1.432	0.0324	1e-200	0.100634	Sun	1953.42
Plasma	SERPINA1	E9KL23;P01009	rs2749534	14	94809760	G	A	0.4267	0.0537626	5.551e-15	0.201103	Suhre	62.9918
Plasma	SERPINA3	A0A024R6P0;P01011	rs6575449	14	95097303	T	C	-0.4323	0.0535108	1.903e-15	0.18593	Suhre	65.266
Plasma	SERPINA4	P29622;A0A024R6I9	rs10135681	14	95007744	C	T	0.2771	0.0422102	8.416e-11	0.395186	Suhre	43.0961
Plasma	SERPINA4	P29622;A0A024R6I9	rs10139745	14	95035374	A	G	0.6166	0.0277	4.9e-110	0.221432	Sun	495.504
Plasma	SERPINE2	A0A024R498;P07093;A0A024R451	rs68066031	2	224880498	C	T	-0.4261	0.0297	1.1e-46	0.258001	Sun	205.831
Plasma	SERPINF1	A0A140VKF3;P36955	rs62088172	17	1666253	T	C	-0.4449	0.0251	1.8e-70	0.344526	Sun	314.179
Plasma	SERPINF2	P08697	rs11657394	17	1636950	A	C	-0.3459	0.0479	5.4e-13	0.077401	Sun	52.1471
Plasma	SIGLEC12	Q96PQ1	rs3826667	19	52004074	T	C	-1.127	0.0275	1e-200	0.835439	Sun	1679.51
Plasma	SIGLEC14	Q08ET2	rs1106476	19	52130637	A	T	-1.1918	0.0317	1e-200	0.116912	Sun	1413.48
Plasma	SIGLEC6	O43699;A0A024R4K4	rs2124910	19	52025247	T	C	0.653	0.0433631	2.748e-46	0.407351	Suhre	226.77
Plasma	SIGLEC7	Q9Y286	rs140185670	19	51646140	C	G	-0.6089	0.0482	1.7e-36	0.07999	Sun	159.587
Plasma	SIGLEC9	Q9Y336	rs2075803	19	51628529	G	A	-1.2255	0.0123	1e-200	0.55088	Sun	9926.96
Plasma	SIRPA	P78324	rs6136377	20	1896288	G	A	-1.2106	0.0153	1e-200	0.368754	Sun	6260.64
Plasma	SIRPB1	O00241;Q5TFQ8;H9KV29	rs3848788	20	1543066	A	G	0.7453	0.0239	1e-200	0.304983	Sun	972.448
Plasma	SIRPG	Q9P1W8	rs6043409	20	1616206	G	A	0.2628	0.0261	8.1e-24	0.652477	Sun	101.384
Plasma	SLAMF7	Q9NQ25;B4DVL7;B4DW98	rs11581248	1	160720074	T	C	-1.2597	0.0295	1e-200	0.142448	Sun	1823.43
Plasma	SMOC1	Q9H4F8;A0A024R6E0	rs1958078	14	70354858	C	A	0.3765	0.0328	1.8e-30	0.833946	Sun	131.76
Plasma	SNCA	P37840;H6UYS5	rs2245801	4	90757840	C	T	-0.2507	0.0303	1.2e-16	0.788276	Sun	68.4579
Plasma	SPARCL1	A0A024RDE1;Q14515;B7ZB68;Q8N4S1	rs7681694	4	88462729	A	G	0.5315	0.0244	2.7e-105	0.3366	Sun	474.49
Plasma	SPARCL1	A0A024RDE1;Q14515;B7ZB68;Q8N4S1	rs1462372	4	88478750	C	T	0.3214	0.0461997	6.309e-12	0.327482	Suhre	48.3964
Plasma	SPATA20	Q8TB22	rs9890200	17	48624523	C	A	-0.2532	0.0252	8.7e-24	0.375996	Sun	100.955
Plasma	SPINK2	D6RI10;D6RC51;P20155;A0A087WTA9;A0A024RD95	rs11941335	4	57689460	T	C	0.9996	0.083	2.2e-33	0.021062	Sun	145.043
Plasma	SPINK6	Q6UWN8	rs1432688	5	147603178	G	A	1.0579	0.0428	7.6e-135	0.924477	Sun	610.944
Plasma	SPINT2	A0A140VJV6;O43291	rs71354995	19	38791841	G	A	-0.9908	0.0227	1e-200	0.242563	Sun	1905.11
Plasma	SPINT3	P49223	rs6017591	20	44141041	C	T	0.5431	0.0227	6e-127	0.541306	Sun	572.411
Plasma	SPOCK2	Q92563;A0A024QZQ5	rs1245540	10	73849752	T	C	0.2179	0.0243	3.3e-19	0.44884	Sun	80.4085
Plasma	SPOCK3	Q9BQ16;A0A0A0MTJ2;B4DI52	rs17599599	4	167961738	A	G	0.8477	0.0765	1.5e-28	0.028272	Sun	122.79
Plasma	SPON1	Q9HCB6	rs10832169	11	14066486	A	G	0.3748	0.0239	1.3e-55	0.490547	Sun	245.925
Plasma	ST3GAL1	A0A024R9L6;Q11201	rs9643300	8	134503148	T	C	-0.2571	0.0246	1.4e-25	0.562654	Sun	109.228
Plasma	ST3GAL6	A0A087WXB8;Q9Y274	rs72934623	3	98509705	A	G	-1.8784	0.0447	1e-200	0.053172	Sun	1765.88
Plasma	SVEP1	B3KQM1;Q4LDE5;Q5JB40	rs61751937	9	113312231	C	G	1.1854	0.0702	5.2e-64	0.030029	Sun	285.138
Plasma	SWAP70	B3KUB9;E7EMB1;Q9UH65	rs415895	11	9769562	G	C	-0.2659	0.0256	3.5e-25	0.649843	Sun	107.884
Plasma	TAPBPL	Q9BX59	rs2532497	12	6564210	A	G	1.2577	0.0163	1e-200	0.273692	Sun	5953.59
Plasma	TCN1	P20061	rs34528912	11	59631535	T	C	-0.7109	0.0624	4.6e-30	0.04157	Sun	129.792
Plasma	TCN2	P20062	rs4820885	22	31012756	C	T	-0.7247	0.0212	1e-200	0.549103	Sun	1168.54
Plasma	TEK	Q02763;Q59HG2	rs35030851	9	27197486	T	G	0.5573	0.057	1.4e-22	0.046653	Sun	95.5935
Plasma	TEPSIN	Q96N21;A0A1B0GV70	rs61745945	17	79205421	A	G	-0.8768	0.0986	5.9e-19	0.016358	Sun	79.0765
Plasma	TFF1	P04155	rs3761376	21	43787038	A	G	-0.2204	0.0291	3.9e-14	0.241766	Sun	57.3637
Plasma	TGFBI	A0A0S2Z4Q2;Q15582	rs13159365	5	135389433	T	C	-0.4461	0.0239	5e-78	0.507136	Sun	348.392
Plasma	THBS2	P35442	rs73043857	6	169624900	G	A	0.8084	0.0383	6.9e-99	0.102347	Sun	445.508
Plasma	THSD1	A0A024R064;B3KTY7;Q9NS62	rs41292808	13	52971517	T	C	0.9059	0.0757	5.5e-33	0.026681	Sun	143.208
Plasma	TIE1	B4DTW8;P35590	rs2275180	1	43773033	G	A	0.2538	0.0251	4.8e-24	0.623345	Sun	102.244
Plasma	TIMP3	P35625	rs2097326	22	33165020	G	A	0.9307	0.0396733	4.424e-97	0.27873	Suhre	550.329
Plasma	TIMP4	Q99727	rs454615	3	12077010	C	T	0.4903	0.0318	1.7e-53	0.830831	Sun	237.722
Plasma	TIRAP	A0A024R3M4;P58753	rs111577916	11	126071349	T	G	-0.5707	0.0774	1.6e-13	0.024689	Sun	54.3668
Plasma	TLR4;LY96	O00206;Q9Y6Y9	rs4986790	9	120475302	G	A	-0.9019	0.0509	2.8e-70	0.05593	Sun	313.965
Plasma	TMEM132A	Q24JP5	rs11230521	11	60698732	A	G	0.6176	0.0274	2e-112	0.231444	Sun	508.058
Plasma	TMEM132C	Q8N3T6	rs11059617	12	128757909	T	A	-0.225	0.0257	2.2e-18	0.335066	Sun	76.6476
Plasma	TMEM190	Q8WZ59	rs4806666	19	55888095	T	C	-0.997	0.0177	1e-200	0.438473	Sun	3172.81
Plasma	TNFAIP6	P98066	rs289828	2	152137181	T	C	-0.5479	0.0237	5.5e-118	0.62173	Sun	534.449
Plasma	TNFRSF11A	Q9Y6Q6	rs884205	18	60054857	C	A	-0.2235	0.0292	2e-14	0.756399	Sun	58.5854
Plasma	TNFRSF6B	O95407	rs62217798	20	62347189	T	G	-0.224	0.0316	1.4e-12	0.784171	Sun	50.2484
Plasma	TNFSF12;TNFSF12-TNFSF13	O43508;Q4ACW9;A0A0A6YY99	rs12941509	17	7448288	G	C	0.3933	0.0266	2.2e-49	0.279301	Sun	218.617
Plasma	TPSAB1;TPSB2	P20231;Q15661;A0A140VJT7	rs4984778	16	1297516	C	G	0.5167	0.0463218	2.678e-27	0.284639	Suhre	124.425
Plasma	TPST1	A0A024RDK9;O60507	rs313829	7	65552497	G	A	0.2313	0.0262	1.1e-18	0.688554	Sun	77.9379
Plasma	TPST2	A0A024R1G9;O60704	rs2283824	22	26924456	A	G	0.2429	0.0246	6e-23	0.416943	Sun	97.4956
Plasma	TREML2	Q5T2D2	rs61998254	6	41166151	G	A	0.6927	0.0352	5e-86	0.126963	Sun	387.262
Plasma	UCMA	A0A067XJP8;Q8WVF2;A0A067XKV3;A0A067XJX6	rs2093847	10	13276534	T	C	-0.5863	0.0382	3.1e-53	0.106703	Sun	235.566
Plasma	UNC5C	A8K385;O95185	rs57091121	4	96444053	T	A	0.2694	0.0259	1.9e-25	0.336919	Sun	108.192
Plasma	UROS	A0A0S2Z4T8;P10746;A0A0S2Z5C5;Q5T3L8	rs10794029	10	127561568	G	A	-0.2329	0.0311	7.6e-14	0.794492	Sun	56.0813
Plasma	VEGFA	P15692;A0A024RD33;A0A024RD37;A0A0Y0IMM4;A2A2V4	rs6921438	6	43925607	A	G	-0.7023	0.0215	1e-200	0.496842	Sun	1067.01
Plasma	VEGFC	P49767	rs41278571	4	177650866	T	C	1.7416	0.1215	1.3e-46	0.010126	Sun	205.468
Plasma	VIT	Q6UXI7	rs10490666	2	36932493	T	A	0.3471	0.0264	1.9e-39	0.304408	Sun	172.863
Plasma	VSIR	Q9H7M9	rs10762477	10	73531069	G	A	0.2705	0.0352	1.7e-14	0.14794	Sun	59.054
Plasma	WFIKKN2	C9J6G4;Q8TEU8	rs7225465	17	48916159	A	G	-0.6533	0.0238	9.3e-166	0.68203	Sun	753.479
Plasma	WISP1	O95388	rs35472615	8	134197537	A	G	0.5113	0.0263	1.7e-84	0.274129	Sun	377.955
Plasma	XCL1	P47992	rs4656599	1	168503386	T	C	0.4295	0.0311	2e-43	0.189892	Sun	190.724
Plasma	ACE	P12821	rs4344	17	61566724	A	G	-0.583	0.022	8.5e-136	0.499	Emilsson	702.25
Plasma	ACHE	P22303	rs4727469	7	100509163	C	T	-0.297	0.023	7.5e-37	0.524	Emilsson	166.747
Plasma	ACP6	Q9NPH0	rs2153463	1	147124310	G	T	0.944	0.022	1e-200	0.739	Emilsson	1841.19
Plasma	ADAM12	O43184	rs10794057	10	127729734	T	C	-0.209	0.025	1.2e-16	0.398	Emilsson	69.8896
Plasma	ADAM19	Q9H013	rs7728609	5	156935524	C	T	0.246	0.026	1.2e-21	0.675	Emilsson	89.5207
Plasma	ADAM22	Q9P0K1	rs6966166	7	87455155	T	C	-0.177	0.026	9.8e-12	0.478	Emilsson	46.3447
Plasma	ADH4	P08319	rs1800759	4	100065509	G	T	0.157	0.025	4.1e-10	0.622	Emilsson	39.4384
Plasma	ADH5	P11766	rs1453873	4	100022571	C	T	-0.284	0.027	2.5e-25	0.742	Emilsson	110.639
Plasma	ADH7	P40394	rs17529509	4	100351436	C	A	0.401	0.048	8e-17	0.927	Emilsson	69.7921
Plasma	ADIPOQ	Q15848	rs143257534	3	186551888	C	T	0.425	0.072	3.3e-09	0.974	Emilsson	34.8428
Plasma	AFP	P02771	rs6829551	4	74173715	T	C	0.187	0.031	2.4e-09	0.812	Emilsson	36.3881
Plasma	AKR7A2	O43488	rs144376466	1	19600538	C	T	0.436	0.042	1.9e-24	0.912	Emilsson	107.764
Plasma	ALPG	P10696	rs10933394	2	233249080	T	C	-0.192	0.026	1e-13	0.642	Emilsson	54.5325
Plasma	ALPP	NA	rs12478529	2	233286654	C	T	-0.354	0.028	2.5e-35	0.778	Emilsson	159.842
Plasma	AMY2B	P19961	rs17014913	1	104105635	A	G	0.433	0.034	3.2e-36	0.839	Emilsson	162.188
Plasma	AOC1	P19801	rs10452848	7	150523544	A	G	-0.765	0.021	1e-200	0.498	Emilsson	1327.04
Plasma	AP1G2	O75843	rs12897422	14	24033027	G	A	0.268	0.035	1.3e-14	0.858	Emilsson	58.6318
Plasma	APOA1	P02647	rs75507001	11	116577694	C	A	0.55	0.061	1.7e-19	0.957	Emilsson	81.2954
Plasma	APOBEC3G	Q9HC16	rs738469	22	39510995	A	G	0.245	0.042	4.5e-09	0.903	Emilsson	34.0278
Plasma	APOF	Q13790	rs808919	12	56647911	C	G	0.321	0.04	6.9e-16	0.903	Emilsson	64.4006
Plasma	APOH	P02749	rs1801690	17	64208285	C	G	0.552	0.053	6.5e-25	0.943	Emilsson	108.474
Plasma	ARHGAP1	Q07960	rs5899	11	46747662	C	T	0.835	0.111	8.4e-14	0.989	Emilsson	56.5883
Plasma	ASIP	P42127	rs62212171	20	32987687	T	C	-0.814	0.037	9.6e-98	0.89	Emilsson	484
Plasma	AZU1	P20160	rs351976	19	806673	T	C	0.216	0.027	1.5e-15	0.709	Emilsson	64
Plasma	B3GALT6	Q96L58	rs3766186	1	1162435	C	A	0.271	0.041	6.5e-11	0.899	Emilsson	43.6889
Plasma	B3GLCT	Q6Y288	rs9544399	13	31885907	A	G	0.278	0.031	1.6e-19	0.791	Emilsson	80.4204
Plasma	B3GNT8	Q7Z7M8	rs284663	19	41932612	T	C	0.744	0.021	1e-200	0.56	Emilsson	1255.18
Plasma	B4GALT6	Q9UBX8	rs113222817	18	29216314	T	G	1.143	0.063	8.1e-71	0.965	Emilsson	329.163
Plasma	BCAN	Q96GW7	rs7541549	1	156588439	T	C	0.201	0.029	5.6e-12	0.767	Emilsson	48.0392
Plasma	BOC	Q9BWV1	rs73235147	3	112973955	A	T	-0.241	0.032	1.1e-13	0.833	Emilsson	56.7197
Plasma	BPIFA2	Q96DR5	rs141715080	20	31742114	C	T	0.429	0.076	2e-08	0.973	Emilsson	31.8631
Plasma	BTD	P43251	rs13100619	3	15549967	A	C	1.431	0.058	4.4e-122	0.962	Emilsson	608.728
Plasma	BTNL8	Q6UX41	rs7721375	5	180439650	C	T	0.273	0.024	1.4e-28	0.507	Emilsson	129.391
Plasma	C1QL1	O75973	rs9915692	17	43034207	A	G	-0.279	0.023	3.4e-32	0.463	Emilsson	147.147
Plasma	C1QTNF3	Q9BXJ4	rs840390	5	34018623	G	A	0.203	0.037	2.8e-08	0.868	Emilsson	30.1015
Plasma	C1RL	Q9NZP8	rs6488561	12	7246894	G	A	0.27	0.027	5.6e-24	0.695	Emilsson	100
Plasma	C3	P01024	rs163494	19	6724340	C	T	0.264	0.031	3.4e-17	0.805	Emilsson	72.5245
Plasma	C4BPA	P04003	rs11120218	1	207278451	G	A	-0.429	0.038	1.5e-28	0.889	Emilsson	127.452
Plasma	C5	P01031	rs1035029	9	123742818	A	G	0.182	0.025	2.1e-13	0.611	Emilsson	52.9984
Plasma	C9	P02748	rs265721	5	39354069	G	A	-0.375	0.06	5.9e-10	0.959	Emilsson	39.0625
Plasma	CA1	P00915	rs2453868	8	86302696	T	C	-0.147	0.025	2.2e-09	0.582	Emilsson	34.5744
Plasma	CA8	P35219	rs7009482	8	61195053	G	A	-0.188	0.025	5.9e-14	0.589	Emilsson	56.5504
Plasma	CALCOCO2	Q13137	rs550510	17	46926615	G	A	0.19	0.033	1e-08	0.843	Emilsson	33.1497
Plasma	CAPG	P40121	rs143448563	2	85610023	A	G	1.4	0.094	1e-48	0.983	Emilsson	221.82
Plasma	CCL27	Q9Y4X3	rs2070074	9	34649442	A	G	0.321	0.041	1e-14	0.907	Emilsson	61.2974
Plasma	CCL4L1	Q8NHW4	rs2687507	17	34433964	C	T	-0.239	0.029	1.5e-16	0.747	Emilsson	67.9203
Plasma	CD274	Q9NZQ7	rs1411262	9	5459419	C	T	0.31	0.027	1.7e-29	0.736	Emilsson	131.824
Plasma	CD300A	Q9UGN4	rs2272111	17	72469966	G	A	0.435	0.028	1.2e-52	0.788	Emilsson	241.358
Plasma	CD300E	Q496F6	rs8081669	17	72614611	G	A	0.27	0.025	4.2e-27	0.551	Emilsson	116.64
Plasma	CD7	P09564	rs116473040	17	80291652	A	G	0.962	0.057	1.3e-61	0.955	Emilsson	284.84
Plasma	CD8A	P01732	rs111976570	2	87014112	A	C	-0.567	0.031	7.3e-73	0.81	Emilsson	334.536
Plasma	CDCP1	Q9H5V8	rs7621542	3	45206484	C	T	0.18	0.031	5.9e-09	0.8	Emilsson	33.7149
Plasma	CDH11	P55287	rs59614634	16	65029943	A	T	0.803	0.036	3.4e-101	0.89	Emilsson	497.538
Plasma	CFHR1	Q03591	rs57809726	1	196841377	A	G	1.295	0.027	1e-200	0.862	Emilsson	2300.45
Plasma	CFHR4	Q92496	rs4915559	1	196886770	T	C	0.655	0.026	1.7e-131	0.753	Emilsson	634.652
Plasma	CHST12	Q9NRB3	rs2969076	7	2473747	A	G	-0.235	0.036	7.3e-11	0.872	Emilsson	42.6119
Plasma	CLEC11A	Q9Y240	rs13866	19	51228746	C	T	0.154	0.026	4e-09	0.691	Emilsson	35.0828
Plasma	CLEC1B	Q9P126	rs544605	12	10146707	T	C	-0.504	0.028	4.8e-70	0.781	Emilsson	324
Plasma	CLEC4C	Q8WTT0	rs11055602	12	7904111	T	G	-0.95	0.019	1e-200	0.567	Emilsson	2500
Plasma	CLN5	O75503	rs7996555	13	77562492	C	T	0.35	0.055	1.5e-10	0.946	Emilsson	40.4959
Plasma	CNP	P09543	rs12602950	17	40123829	A	G	0.187	0.027	3.8e-12	0.704	Emilsson	47.9684
Plasma	CPQ	Q9Y646	rs145746079	8	97832518	T	C	1.192	0.073	7.1e-58	0.972	Emilsson	266.629
Plasma	CRHBP	P24387	rs6414971	5	76170674	T	A	-0.511	0.026	2.9e-79	0.741	Emilsson	386.274
Plasma	CRLF1	O75462	rs2238647	19	18710535	G	A	-0.286	0.029	1.4e-22	0.778	Emilsson	97.2604
Plasma	CROT	Q9UKG9	rs77463367	7	87006034	C	G	0.348	0.047	1.6e-13	0.93	Emilsson	54.823
Plasma	CRTAC1	Q9NQ79	rs588061	10	99642731	C	T	0.346	0.024	8.6e-47	0.529	Emilsson	207.84
Plasma	CRTAM	O95727	rs2370794	11	122714782	A	G	-0.236	0.026	5.8e-20	0.668	Emilsson	82.3905
Plasma	CRYZ	Q08257	rs3819946	1	75175886	T	C	-1.175	0.029	1e-200	0.861	Emilsson	1641.65
Plasma	CST4	P01036	rs7270028	20	23681073	C	A	0.465	0.039	1.8e-31	0.896	Emilsson	142.16
Plasma	CTGF	P29279	rs9388953	6	132297509	G	A	0.353	0.03	8.7e-32	0.789	Emilsson	138.454
Plasma	CTSC	P53634	rs55897509	11	88066714	A	C	-0.926	0.041	2.3e-107	0.918	Emilsson	510.099
Plasma	CXCL10	P02778	rs4859589	4	76948299	G	A	0.133	0.0243978	5e-08	0.505	Emilsson	29.7168
Plasma	CYB5D2	Q8WUJ1	rs77246175	17	4072761	G	C	-0.342	0.046	2e-13	0.921	Emilsson	55.276
Plasma	CYTL1	Q9NRR1	rs62291616	4	5052063	T	C	-0.354	0.029	1.2e-32	0.814	Emilsson	149.008
Plasma	DEFA1	P59665	rs4284061	8	6878257	A	T	0.171	0.024	3.3e-12	0.431	Emilsson	50.7656
Plasma	DKK2	Q9UBU2	rs77571736	4	107864984	G	C	0.945	0.047	2.2e-83	0.954	Emilsson	404.267
Plasma	DNER	Q8NFT8	rs35032874	2	230309360	T	G	0.162	0.029	1.7e-08	0.741	Emilsson	31.2057
Plasma	DPEP1	P16444	rs423135	16	89740873	G	A	-0.313	0.024	5.5e-39	0.429	Emilsson	170.085
Plasma	DUT	P33316	rs117540572	15	48670241	G	A	-0.339	0.05	2.1e-11	0.939	Emilsson	45.9684
Plasma	DYNLL2	Q96FJ2	rs35729384	17	56178900	C	T	0.161	0.025	2.9e-10	0.698	Emilsson	41.4736
Plasma	EBI3	Q14213	rs10409421	19	4254752	A	G	1.049	0.019	1e-200	0.716	Emilsson	3048.2
Plasma	ECH1	Q13011	rs4802890	19	39304402	G	A	-0.533	0.044	2.2e-33	0.92	Emilsson	146.74
Plasma	ENDOU	P21128	rs2072117	12	48131728	G	A	-0.163	0.026	3.8e-10	0.711	Emilsson	39.3033
Plasma	EPHA2	P29317	rs28629977	1	16497272	C	G	-0.148	0.023	2e-10	0.564	Emilsson	41.4064
Plasma	EPHB6	O15197	rs7789303	7	142552547	A	G	0.239	0.026	6.3e-20	0.725	Emilsson	84.4985
Plasma	F13B	P05160	rs12116643	1	196973183	T	C	0.547	0.033	1.2e-60	0.863	Emilsson	274.756
Plasma	FBLN1	P23142	rs67136035	22	45813433	T	D	0.132	0.0242144	5e-08	0.541	Emilsson	29.7168
Plasma	FCN3	O75636	rs2474283	1	27716213	T	C	0.716	0.048	1.1e-48	0.933	Emilsson	222.507
Plasma	FGFBP3	Q8TAT2	rs11186737	10	93666349	C	T	0.302	0.027	5.9e-28	0.746	Emilsson	125.108
Plasma	FGFR3	P22607	rs2403274	4	1754515	C	G	0.177	0.029	6.7e-10	0.752	Emilsson	37.2521
Plasma	FGL1	Q08830	rs7815429	8	17737357	T	C	-0.446	0.025	3.3e-70	0.313	Emilsson	318.266
Plasma	FKBP7	Q9Y680	rs10930831	2	179303976	G	C	-0.365	0.027	2e-39	0.768	Emilsson	182.75
Plasma	FMOD	Q06828	rs4971253	1	203321414	G	A	0.25	0.045	2.7e-08	0.921	Emilsson	30.8642
Plasma	FTCD	O95954	rs149024257	21	47686213	G	A	-0.287	0.051	1.9e-08	0.938	Emilsson	31.6682
Plasma	GAA	P10253	rs12450199	17	78076592	A	C	0.369	0.025	1.4e-48	0.647	Emilsson	217.858
Plasma	GALNT16	Q8N428	rs12100668	14	69793475	G	A	-0.194	0.025	4.4e-15	0.408	Emilsson	60.2176
Plasma	GDI2	P50395	rs2890364	10	5833748	G	A	0.219	0.029	9.1e-14	0.774	Emilsson	57.0285
Plasma	GKN2	Q86XP6	rs13008230	2	69154583	T	G	0.942	0.076	2.7e-34	0.973	Emilsson	153.63
Plasma	GLO1	Q04760	rs12209477	6	38669799	C	G	0.168	0.026	7.1e-11	0.66	Emilsson	41.7515
Plasma	GNMT	Q14749	rs9471987	6	42944140	A	G	0.4	0.024	2.4e-61	0.402	Emilsson	277.778
Plasma	GNPTG	Q9UJJ9	rs4984820	16	1407809	C	T	-0.344	0.046	8e-14	0.923	Emilsson	55.9244
Plasma	GSN	P06396	rs76331566	9	124009014	C	T	0.398	0.068	5e-09	0.969	Emilsson	34.2569
Plasma	GSTM3	P21266	rs115929572	1	110246053	G	A	-0.249	0.031618	3.4e-15	0.935	Emilsson	62.0199
Plasma	HDGF	P51858	rs4399146	1	156713558	G	A	0.269	0.027	3.2e-23	0.717	Emilsson	99.2606
Plasma	HIBCH	Q6NVY1	rs291447	2	191177005	A	C	-0.631	0.023	2.9e-152	0.393	Emilsson	752.667
Plasma	HPSE	Q9Y251	rs11732810	4	84230878	G	T	0.541	0.028	7.7e-78	0.773	Emilsson	373.318
Plasma	HSD17B14	Q9BPX1	rs473464	19	49334248	T	C	0.145	0.026	2.7e-08	0.498	Emilsson	31.1021
Plasma	IFNLR1	Q8IU57	rs12046369	1	24526135	G	T	0.244	0.035	3.3e-12	0.853	Emilsson	48.6008
Plasma	IGDCC4	Q8TDY8	rs8034057	15	65789430	G	A	0.344	0.042	3.5e-16	0.905	Emilsson	67.0839
Plasma	IGFBP5	P24593	rs139739387	2	217402489	A	G	0.608	0.098	7e-10	0.984	Emilsson	38.4906
Plasma	IL10RB	Q08334	rs2834167	21	34640788	A	G	0.16	0.028	1.1e-08	0.732	Emilsson	32.6531
Plasma	IL1R1	P14778	rs7588201	2	102746276	A	C	0.163	0.026	2.6e-10	0.722	Emilsson	39.3033
Plasma	IL7	P13232	rs72666886	8	79728782	C	T	0.34	0.042	5.3e-16	0.903	Emilsson	65.5329
Plasma	IMPAD1	Q9NX62	rs112433249	8	57876576	T	C	1.685	0.136	1.7e-34	0.992	Emilsson	153.505
Plasma	INPP5B	P32019	rs61778082	1	38306356	T	C	0.547	0.034	2.1e-55	0.865	Emilsson	258.831
Plasma	ITIH2	P19823	rs73621225	10	7740905	T	A	-1.181	0.044	1.4e-142	0.933	Emilsson	720.434
Plasma	JAM3	Q9BX67	rs655627	11	134021859	A	G	0.184	0.024	4.1e-14	0.566	Emilsson	58.7778
Plasma	KIAA1549L	Q6ZVL6	rs12792396	11	33417110	G	A	0.439	0.025	7.1e-68	0.381	Emilsson	308.354
Plasma	KIAA2013	Q8IYS2	rs11588551	1	11941936	T	C	0.178	0.025	2e-12	0.418	Emilsson	50.6944
Plasma	KLK10	O43240	rs2569454	19	51523203	C	T	0.405	0.026	4.5e-54	0.641	Emilsson	242.641
Plasma	KLK13	Q9UKR3	rs3760739	19	51538561	G	T	0.388	0.025	3.9e-54	0.659	Emilsson	240.87
Plasma	KLRB1	Q12918	rs3933456	12	9753788	C	A	0.213	0.026	2.1e-16	0.625	Emilsson	67.1139
Plasma	LAG3	P18627	rs3782735	12	6885076	A	G	0.154	0.025	4.3e-10	0.607	Emilsson	37.9456
Plasma	LANCL1	O43813	rs187097936	2	211362949	C	G	0.781	0.103	3.7e-14	0.985	Emilsson	57.4947
Plasma	LBP	P18428	rs73112473	20	37006729	C	T	1.009	0.043	2.4e-112	0.922	Emilsson	550.612
Plasma	LEAP2	Q969E1	rs57880964	5	132210674	G	C	-0.3	0.033	4.1e-19	0.838	Emilsson	82.6446
Plasma	LECT2	O14960	rs248160	5	135293512	T	C	-0.312	0.026	3.7e-33	0.67	Emilsson	144
Plasma	LGALS3BP	Q08380	rs4789847	17	77004644	A	G	-0.196	0.033	3.9e-09	0.829	Emilsson	35.2764
Plasma	LGALS4	P56470	rs55945853	19	39230046	G	A	0.181	0.024	7.7e-14	0.51	Emilsson	56.8767
Plasma	LGALS9	O00182	rs62055780	17	25971795	T	C	0.203	0.03	7.9e-12	0.753	Emilsson	45.7878
Plasma	LGMN	Q99538	rs7140705	14	93224207	T	G	-0.268	0.045	3.6e-09	0.913	Emilsson	35.4686
Plasma	LILRA3	Q8N6C8	rs398217	19	54793038	A	G	1.243	0.02	1e-200	0.773	Emilsson	3862.62
Plasma	LRP11	Q86VZ4	rs9371533	6	150210681	A	G	0.825	0.021	1e-200	0.376	Emilsson	1543.37
Plasma	LRP12	Q9Y561	rs72679151	8	105627117	C	T	-0.211	0.03	2.6e-12	0.796	Emilsson	49.4678
Plasma	LRP8	Q14114	rs10218811	1	53805882	A	G	0.166	0.027	9.8e-10	0.725	Emilsson	37.7997
Plasma	LRRC4C	Q9HCJ2	rs998447	11	40310789	A	C	-0.137	0.024	2.2e-08	0.538	Emilsson	32.5851
Plasma	LSAMP	Q13449	rs17646258	3	116038249	C	T	0.222	0.031	1.5e-12	0.829	Emilsson	51.2841
Plasma	LYVE1	Q9Y5Y7	rs114527818	11	10619041	T	A	-0.369	0.055	3.3e-11	0.951	Emilsson	45.0119
Plasma	MAN1A2	O60476	rs1289863	1	117854689	C	T	0.21	0.026	1.5e-15	0.692	Emilsson	65.2367
Plasma	MAN1C1	Q9NR34	rs3767879	1	26070909	C	T	0.172	0.023	9.3e-14	0.465	Emilsson	55.9244
Plasma	MANF	P55145	rs1552074	3	51408051	T	C	0.391	0.035	2.6e-28	0.859	Emilsson	124.801
Plasma	MENT	Q9BUN1	rs12759273	1	151045024	C	A	0.669	0.116	8.6e-09	0.988	Emilsson	33.2611
Plasma	METTL24	Q5JXM2	rs12189608	6	110573292	A	T	0.378	0.061	7.4e-10	0.956	Emilsson	38.3994
Plasma	NCAM2	O15394	rs2826851	21	22835946	A	G	-0.37	0.027	1.7e-42	0.733	Emilsson	187.791
Plasma	NCR1	O76036	rs143981324	19	55419632	T	C	0.362	0.042	1.3e-17	0.904	Emilsson	74.288
Plasma	NEGR1	Q7Z3B1	rs2220253	1	72565460	T	C	0.148	0.024	1.2e-09	0.545	Emilsson	38.0278
Plasma	NLGN2	Q8NFZ4	rs150452493	17	7303808	C	T	0.252	0.04	4.9e-10	0.9	Emilsson	39.69
Plasma	NMB	P08949	rs12912342	15	85248216	T	C	0.164	0.025	7.6e-11	0.661	Emilsson	43.0336
Plasma	NPNT	Q6UXI9	rs78213340	4	106819613	T	C	0.314	0.049	1.7e-10	0.93	Emilsson	41.0646
Plasma	NPTXR	O95502	rs12628473	22	39240717	A	G	-1.013	0.107	4.6e-21	0.987	Emilsson	89.6296
Plasma	NQO2	P16083	rs138616686	6	3003970	A	G	0.435	0.025	3.8e-64	0.626	Emilsson	302.76
Plasma	NTM	Q9P121	rs2511504	11	131196396	T	C	-0.381	0.023	1.7e-58	0.588	Emilsson	274.406
Plasma	NTRK3	Q16288	rs9944243	15	88514162	T	G	-0.221	0.035	5.2e-10	0.879	Emilsson	39.8702
Plasma	OLFM1	Q99784	rs11103667	9	137978360	C	T	-0.193	0.032	2.6e-09	0.815	Emilsson	36.376
Plasma	OLFM2	O95897	rs56243392	19	10061960	A	T	-0.673	0.024	6e-157	0.651	Emilsson	786.335
Plasma	OSCAR	Q8IYS5	rs4442925	19	54554950	T	C	0.138	0.024	1.3e-08	0.455	Emilsson	33.0625
Plasma	OXT	P01178	rs877172	20	3049890	T	G	-0.669	0.024	5.6e-156	0.66	Emilsson	777.016
Plasma	PCBD1	P61457	rs72818110	10	72614896	A	C	0.374	0.057	7.6e-11	0.951	Emilsson	43.052
Plasma	PCDH9	Q9HC56	rs1927820	13	67774646	G	C	-0.266	0.033	2.2e-15	0.846	Emilsson	64.9734
Plasma	PCSK9	Q8NBP7	rs191448950	1	55584844	G	A	1.069	0.113	8.4e-21	0.989	Emilsson	89.4949
Plasma	PCYOX1	Q9UHG3	rs2706762	2	70488470	C	T	0.79	0.032	1.4e-121	0.86	Emilsson	609.473
Plasma	PDIA3	P30101	rs3110081	15	43995786	C	T	0.194	0.032	1.5e-09	0.821	Emilsson	36.7539
Plasma	PDLIM4	P50479	rs6864922	5	131616290	C	T	0.676	0.048	1.5e-44	0.937	Emilsson	198.34
Plasma	PEBP1	P30086	rs76597567	12	118584885	A	G	1.971	0.085	4e-111	0.982	Emilsson	537.694
Plasma	PGLYRP2	Q96PD5	rs55866012	19	15578008	T	G	0.486	0.033	1.8e-47	0.842	Emilsson	216.893
Plasma	PIP	P12273	rs4726600	7	142881540	G	A	-0.188	0.027	7.8e-12	0.741	Emilsson	48.4829
Plasma	PKDCC	Q504Y2	rs893812	2	42303114	C	T	-0.236	0.027	5.6e-18	0.731	Emilsson	76.4005
Plasma	PLAT	P00750	rs77346091	8	42020158	T	C	0.549	0.077	1.2e-12	0.973	Emilsson	50.835
Plasma	PLAUR	Q03405	rs2302524	19	44156472	T	C	0.22	0.031	7.9e-13	0.82	Emilsson	50.3642
Plasma	PLXNA1	Q9UIW2	rs891762	3	126739012	G	T	-0.182	0.027	9.6e-12	0.318	Emilsson	45.4376
Plasma	PNLIPRP2	P54317	rs7910135	10	118398046	C	A	-0.969	0.018	1e-200	0.493	Emilsson	2898.03
Plasma	POSTN	Q15063	rs962462	13	38089171	A	G	0.244	0.025	8.6e-23	0.714	Emilsson	95.2576
Plasma	PRDX6	P30041	rs6671141	1	173446934	T	G	-0.413	0.034	8.8e-33	0.85	Emilsson	147.551
Plasma	PREP	P48147	rs1051484	6	105726036	C	T	-0.453	0.032	7e-44	0.835	Emilsson	200.399
Plasma	PROK2	Q9HC23	rs7644362	3	71829242	A	G	-1.001	0.025	1e-200	0.798	Emilsson	1603.2
Plasma	PRSS57	Q6UWY2	rs9304936	19	689590	G	C	0.599	0.026	7.5e-107	0.715	Emilsson	530.771
Plasma	PSAP	P07602	rs7086891	10	73655350	G	A	0.619	0.025	3.6e-122	0.709	Emilsson	613.058
Plasma	PSMB1	P20618	rs756519	6	170850862	G	A	0.412	0.023	8.1e-67	0.531	Emilsson	320.877
Plasma	PTGR1	Q14914	rs112140014	9	114325849	G	C	-0.726	0.055	2.1e-38	0.952	Emilsson	174.24
Plasma	PTPRU	Q92729	rs2179795	1	29642318	G	T	0.154	0.028	3.8e-08	0.725	Emilsson	30.25
Plasma	PXDN	Q92626	rs34008669	2	1709779	G	A	0.158	0.023	1.8e-11	0.502	Emilsson	47.1909
Plasma	PYY	P10082	rs8074783	17	42028989	C	A	0.157	0.026	1.2e-09	0.641	Emilsson	36.463
Plasma	PZP	P20742	rs7311982	12	9314857	C	T	0.5	0.019	2.7e-135	0.698	Emilsson	692.521
Plasma	QPCT	Q16769	rs13027919	2	37567636	C	T	0.271	0.024	3.5e-28	0.538	Emilsson	127.502
Plasma	RAB6B	Q9NRW1	rs9813363	3	133604743	G	A	0.278	0.032	1.2e-17	0.825	Emilsson	75.4727
Plasma	RBP4	P02753	rs36014035	10	95360027	A	C	0.147	0.025	7.2e-09	0.643	Emilsson	34.5744
Plasma	RECQL	P46063	rs144436375	12	21515500	A	C	-0.935	0.086	9e-27	0.98	Emilsson	118.202
Plasma	REG3G	Q6UW15	rs429694	2	79244586	A	C	-0.487	0.028	9.5e-63	0.794	Emilsson	302.511
Plasma	RNASE3	P12724	rs2771316	14	21430474	C	T	0.214	0.028	1.2e-14	0.723	Emilsson	58.4133
Plasma	RNPEP	Q9H4A4	rs59698324	1	201965855	C	T	0.371	0.027	3.8e-42	0.725	Emilsson	188.808
Plasma	RSPO4	Q2I0M5	rs6056847	20	1028346	G	A	-0.172	0.023	9e-14	0.575	Emilsson	55.9244
Plasma	S100A7	P31151	rs3014860	1	153314782	A	G	-1.208	0.051	1.8e-114	0.948	Emilsson	561.04
Plasma	SCUBE1	Q8IWY4	rs2744874	22	43715862	T	C	-0.27	0.036	3.8e-14	0.866	Emilsson	56.25
Plasma	SELPLG	Q14242	rs73191242	12	109013956	G	A	0.209	0.03	2.1e-12	0.795	Emilsson	48.5344
Plasma	SEMA4C	Q9C0C4	rs112826173	2	97489654	A	G	0.713	0.09	4e-15	0.981	Emilsson	62.7616
Plasma	SEMA4D	Q92854	rs45464494	9	91994433	C	T	1.278	0.041	1.5e-187	0.929	Emilsson	971.615
Plasma	SERPINA11	Q86U17	rs17090881	14	94913209	C	A	0.288	0.031	1.8e-20	0.835	Emilsson	86.3101
Plasma	SFRP4	Q6FHJ7	rs75474297	7	37973124	T	A	-0.302	0.034	2.1e-18	0.855	Emilsson	78.8962
Plasma	SFTPB	P07988	rs1130866	2	85893741	A	G	-0.686	0.022	3.5e-189	0.466	Emilsson	972.306
Plasma	SHANK3	Q9BYB0	rs6010042	22	51098764	G	A	-0.327	0.027	6.6e-33	0.748	Emilsson	146.679
Plasma	SHBG	P04278	rs858519	17	7531965	T	C	-0.214	0.024	2.3e-18	0.474	Emilsson	79.5069
Plasma	SHMT1	P34896	rs8067462	17	18263571	C	A	-0.3	0.025	1e-31	0.607	Emilsson	144
Plasma	SLITRK3	O94933	rs62282371	3	164911694	T	G	0.345	0.038	3.7e-19	0.887	Emilsson	82.4273
Plasma	SMPD1	P17405	rs1050239	11	6415463	G	A	0.31	0.026	1.8e-31	0.715	Emilsson	142.16
Plasma	SOD3	P08294	rs2695234	4	24804238	G	A	-0.736	0.042	1.1e-64	0.919	Emilsson	307.084
Plasma	SPINK1	P00995	rs4705205	5	147218813	T	C	-0.212	0.025	1.5e-17	0.573	Emilsson	71.9104
Plasma	SPINK5	Q9NQ38	rs2052536	5	147504557	T	G	-0.152	0.026	3.3e-09	0.349	Emilsson	34.1775
Plasma	SPON2	Q9BUD6	rs878323	4	1169813	T	G	-0.213	0.026	1.8e-16	0.687	Emilsson	67.1139
Plasma	SRL	Q86TD4	rs8046884	16	4269558	C	G	0.15	0.024	6.3e-10	0.495	Emilsson	39.0625
Plasma	ST6GALNAC6	Q969X2	rs183995738	9	130542640	C	A	-0.715	0.107	3.1e-11	0.987	Emilsson	44.6524
Plasma	SULT2A1	Q06520	rs296369	19	48371853	C	T	0.36	0.033	1.7e-27	0.843	Emilsson	119.008
Plasma	TF	P02787	rs4854760	3	133498741	A	G	-0.227	0.028	6.1e-16	0.735	Emilsson	65.7258
Plasma	TGFB1	P01137	rs1800470	19	41858921	A	G	0.259	0.024	4.5e-26	0.621	Emilsson	116.46
Plasma	THBS4	P35443	rs35351529	5	79390222	T	C	-0.298	0.044	2.3e-11	0.923	Emilsson	45.8698
Plasma	TIMP2	P16035	rs2376999	17	76890864	A	G	0.418	0.037	3.3e-29	0.884	Emilsson	127.629
Plasma	TMEM106B	Q9NUM4	rs10950398	7	12264871	A	G	-0.272	0.025	6.1e-27	0.393	Emilsson	118.374
Plasma	TMEM132D	Q14C87	rs61943549	12	130092229	T	C	-0.486	0.055	1e-18	0.948	Emilsson	78.0813
Plasma	TNFRSF10B	O14763	rs4871844	8	22879734	T	C	-0.143	0.026	4.3e-08	0.658	Emilsson	30.25
Plasma	TNFRSF19	Q9NS68	rs3814787	13	24152370	G	C	-0.166	0.026	2.1e-10	0.714	Emilsson	40.7633
Plasma	TREM1	Q9NP99	rs3789204	6	41254741	G	T	-0.374	0.024	1.4e-54	0.693	Emilsson	242.84
Plasma	TREM2	Q9NZC2	rs114812713	6	41034000	G	C	0.36	0.057	3.1e-10	0.955	Emilsson	39.8892
Plasma	TREML1	Q86YW5	rs62396317	6	41095817	A	G	0.211	0.038	2.9e-08	0.878	Emilsson	30.8317
Plasma	TXNDC15	Q96J42	rs78165052	5	134250596	C	T	-0.307	0.036	3.6e-17	0.875	Emilsson	72.723
Plasma	TYMP	P19971	rs131798	22	50971509	G	T	0.204	0.03	1.8e-11	0.773	Emilsson	46.24
Plasma	TYRO3	Q06418	rs2289743	15	41860698	C	G	-0.161	0.027	2.1e-09	0.691	Emilsson	35.5569
Plasma	UBASH3B	Q8TF42	rs10502249	11	122504251	G	T	0.187	0.027	1.1e-11	0.712	Emilsson	47.9684
Plasma	UGT1A6	P19224	rs111741722	2	234665983	A	G	0.265	0.027	1.8e-22	0.681	Emilsson	96.3306
Plasma	ULBP3	Q9BZM4	rs17054300	6	150370552	G	A	0.171	0.028	1.7e-09	0.762	Emilsson	37.2972
Plasma	UNC5D	Q6UXZ4	rs6468316	8	35237788	T	C	0.141	0.024	9.5e-09	0.417	Emilsson	34.5156
Plasma	UST	Q9Y2C2	rs11155591	6	149064986	C	T	0.149	0.026	1.2e-08	0.685	Emilsson	32.8417
Plasma	UXS1	Q8NBZ7	rs12617748	2	106836042	G	A	-0.219	0.036	1.7e-09	0.87	Emilsson	37.0069
Plasma	VAV1	P15498	rs56100731	19	6857245	C	T	0.363	0.048	5.6e-14	0.93	Emilsson	57.1914
Plasma	VWA2	Q5GFL6	rs11595697	10	115905775	C	T	-0.431	0.042	7.8e-25	0.903	Emilsson	105.307
Plasma	VWC2	Q2TAL6	rs79259707	7	49812564	C	A	0.34	0.035	1.3e-22	0.868	Emilsson	94.3673
Plasma	WARS	P23381	rs941923	14	100813077	C	T	0.255	0.029	6.6e-18	0.766	Emilsson	77.3187
Plasma	WFDC1	Q9HC57	rs400345	16	84328494	C	T	0.451	0.029	5.5e-54	0.791	Emilsson	241.856
Plasma	WFDC5	Q8TCV5	rs35017113	20	43692684	C	T	0.229	0.033	4.7e-12	0.843	Emilsson	48.1552
Plasma	WFIKKN1	Q96NZ8	rs11248941	16	658271	G	T	-0.203	0.028	2.3e-13	0.732	Emilsson	52.5625
Plasma	WISP2	O76076	rs1061098	20	43356156	C	T	0.213	0.022	4.8e-21	0.663	Emilsson	93.7376
Plasma	XXYLT1	Q8NBI6	rs55947051	3	194783033	T	C	-0.248	0.033	8.6e-14	0.841	Emilsson	56.4775
Plasma	ZG16B	Q96DA0	rs2190809	16	2880614	C	T	0.156	0.027	1.5e-08	0.725	Emilsson	33.3827
CSF	6-Phosphogluconate dehydrogenase	P52209	rs141107515	1	10461933	G	A	0.977015	-0.184683	0.0203151	9.82213e-20	Yang	82.6445
CSF	AK1A1	P14550	rs2229540	1	46032311	G	A	0.046123	-0.191302	0.0120299	6.12071e-57	Yang	252.879
CSF	Apo E2	P02649	rs71352238	19	45394336	G	A	0.191255	0.0225666	0.00389151	6.67415e-09	Yang	33.6275
CSF	Apo L1	O14791	rs10854688	22	36653854	T	C	0.698962	-0.0590411	0.010525	2.02783e-08	Yang	31.4677
CSF	ARMEL	Q49AH0	rs72772417	10	14873794	T	C	0.0440781	0.0876585	0.0103246	2.06173e-17	Yang	72.0845
CSF	ART	O00253	rs9928014	16	67991427	T	C	0.938837	0.0836056	0.0135159	6.18128e-10	Yang	38.2633
CSF	ARTS1	Q9NZ08	rs17482078	5	96118866	T	C	0.188919	-0.245997	0.0119093	8.64477e-95	Yang	426.665
CSF	Arylsulfatase A	P15289	rs6151419	22	51064915	G	A	0.840273	-0.0670549	0.00729667	3.93584e-20	Yang	84.4524
CSF	ASAH2	Q9NR71	rs2813302	10	52012044	G	A	0.267403	-0.0600622	0.00594616	5.46766e-24	Yang	102.03
CSF	ASAHL	Q02083	rs66498356	4	76857064	G	C	0.718645	-0.134239	0.00746025	2.1747e-72	Yang	323.781
CSF	ATS13	Q76LX8	rs34265876	9	136287207	G	A	0.0800971	-0.0810075	0.012265	3.98158e-11	Yang	43.6229
CSF	B7-H1	Q9NZQ7	rs7048841	9	5460801	T	C	0.472129	0.047533	0.00446391	1.77584e-26	Yang	113.386
CSF	B7-H2	O75144	rs56124762	21	45658474	G	A	0.238213	-0.103022	0.0063329	1.67221e-59	Yang	264.639
CSF	BSP	P21815	rs6855426	4	88646335	G	A	0.719692	0.135501	0.0237828	1.21624e-08	Yang	32.4608
CSF	BST1	Q10588	rs7683000	4	15647074	G	A	0.162342	-0.179222	0.00939051	3.33719e-81	Yang	364.254
CSF	C1-Esterase Inhibitor	P05155	rs11603020	11	57374332	G	A	0.258839	-0.054944	0.00576479	1.55823e-21	Yang	90.8394
CSF	CAPG	P40121	rs3770102	2	85637837	A	C	0.39397	0.0333235	0.00514727	9.54331e-11	Yang	41.9129
CSF	Carbonic Anhydrase IV	P22748	rs62083731	17	58262406	T	C	0.960878	-0.10296	0.0141736	3.75156e-13	Yang	52.7691
CSF	CATF	Q9UBX1	rs572846	11	66331458	G	A	0.564462	-0.0246714	0.004517	4.71065e-08	Yang	29.8324
CSF	Cathepsin B	P07858	rs1736065	8	11685453	G	A	0.251177	0.0545875	0.00514464	2.66173e-26	Yang	112.584
CSF	Cathepsin H	P09668	rs2869887	15	79155033	A	C	0.235913	-0.0744228	0.00846944	1.53308e-18	Yang	77.2152
CSF	Cathepsin S	P25774	rs41271951	1	150737220	G	A	0.0708024	-0.124607	0.008779	1.00134e-45	Yang	201.463
CSF	CBPE	P16870	rs11736871	4	166336382	T	C	0.689751	0.0284618	0.00453148	3.36615e-10	Yang	39.4497
CSF	CD30 Ligand	P32971	rs3181370	9	117665752	G	A	0.3998	-0.0296433	0.004269	3.81563e-12	Yang	48.217
CSF	CD5L	O43866	rs6427401	1	157748564	G	A	0.496309	0.0593939	0.0105475	1.79071e-08	Yang	31.7092
CSF	CDON	Q4KMG0	rs76617496	11	125870397	G	A	0.0367647	0.136466	0.0124256	4.63026e-28	Yang	120.619
CSF	Chitotriosidase-1	Q13231	rs2244385	1	203191262	G	C	0.176985	-0.28168	0.0230788	2.91887e-34	Yang	148.965
CSF	CLC7A	Q9BXN2	rs16909966	12	10224430	C	A	0.0739191	-0.118182	0.00903747	4.46303e-39	Yang	171.005
CSF	CNTN2	Q02246	rs2242001	1	205031744	G	A	0.842194	-0.0877676	0.00605492	1.29802e-47	Yang	210.113
CSF	Coagulation Factor V	P12259	rs966751	1	169486141	G	C	0.0500668	-0.106112	0.0120489	1.28811e-18	Yang	77.5591
CSF	Coagulation Factor VII	P08709	rs488703	13	113770876	G	A	0.877248	-0.165473	0.0108134	7.34078e-53	Yang	234.171
CSF	Collectin Kidney 1	Q9BWP8	rs10206003	2	3672670	G	A	0.121677	0.204862	0.0140327	2.85473e-48	Yang	213.127
CSF	complement factor H-related 5	Q9BXR6	rs35662416	1	196967354	G	A	0.978037	-0.163473	0.0228649	8.709e-13	Yang	51.1155
CSF	CREL1	Q96HD1	rs58020561	3	10054682	G	A	0.28318	-0.0583374	0.00682588	1.26873e-17	Yang	73.0427
CSF	Cripto	P13385	rs11713041	3	46770034	T	C	0.941238	0.175753	0.0216506	4.75168e-16	Yang	65.8968
CSF	Cyclophilin F	P30405	rs11002931	10	81094251	C	A	0.265292	-0.0338668	0.00395178	1.03476e-17	Yang	73.4451
CSF	Cystatin M	Q15828	rs610497	11	65765551	G	A	0.229694	0.131858	0.0071373	3.31356e-76	Yang	341.307
CSF	DC-SIGN	Q9NNX6	rs1010047	19	7793502	G	A	0.541583	-0.0341856	0.00537876	2.0753e-10	Yang	40.3944
CSF	DERM	Q07507	rs545833	1	168689940	T	C	0.270126	0.0653177	0.006357	9.1418e-25	Yang	105.574
CSF	DLL1	O00548	rs9348260	6	170516123	G	A	0.315037	0.0282914	0.00509402	2.7945e-08	Yang	30.8452
CSF	DPP2	Q9UHL4	rs6420280	9	140002501	T	C	0.219286	-0.0574942	0.00393408	2.27412e-48	Yang	213.58
CSF	ECM1	Q16610	rs7002	1	150445819	G	A	0.368704	-0.0231793	0.00350005	3.53042e-11	Yang	43.8582
CSF	EGF	P01133	rs10488881	4	110877416	T	A	0.32953	0.0353458	0.0062474	1.5343e-08	Yang	32.0094
CSF	EMR2	Q9UHX3	rs11880837	19	14808453	G	A	0.704746	0.0536702	0.00514078	1.6266e-25	Yang	108.995
CSF	Endocan	Q9NQ30	rs4865911	5	54324920	G	A	0.38676	0.0351592	0.00570558	7.17211e-10	Yang	37.9733
CSF	EphA1	P21709	rs7792781	7	143107026	T	C	0.0720993	-0.126315	0.00924796	1.79201e-42	Yang	186.56
CSF	ERBB1	P00533	rs6957408	7	54923277	T	C	0.160252	-0.0400536	0.00669345	2.17726e-09	Yang	35.8082
CSF	Esterase D	P10768	rs8192887	13	47362478	T	C	0.0965909	-0.203704	0.0121741	7.58325e-63	Yang	279.98
CSF	FAM3B	P58499	rs2838014	21	42697714	G	C	0.192361	0.246444	0.00915178	1.01786e-159	Yang	725.146
CSF	FAM3D	Q96BQ1	rs4020782	3	58648031	T	C	0.120173	-0.0760098	0.010899	3.08024e-12	Yang	48.6369
CSF	Fas, soluble	P25445	rs4406737	10	90759724	G	A	0.537259	0.0599798	0.00478026	4.1082e-36	Yang	157.437
CSF	FCG2B	P31994	rs4657041	1	161478859	T	C	0.496423	0.32685	0.0118739	8.38531e-167	Yang	757.726
CSF	FGF-19	O95750	rs4980680	11	69523592	G	A	0.849931	-0.0848136	0.00877819	4.37845e-22	Yang	93.3515
CSF	FGF-19	O95750	rs7480286	11	69664318	T	A	0.643635	0.0374192	0.0067633	3.15365e-08	Yang	30.6106
CSF	FSTL3	O95633	rs2301742	19	675513	C	A	0.446416	-0.0262986	0.00393592	2.36203e-11	Yang	44.645
CSF	FUT5	Q11128	rs78114888	19	5947688	G	A	0.844535	0.127027	0.00815949	1.20101e-54	Yang	242.363
CSF	Galectin-3	P17931	rs76426991	14	55600939	G	A	0.918955	-0.0878037	0.00652314	2.67696e-41	Yang	181.181
CSF	Galectin-8	O00214	rs16833818	1	236701459	G	C	0.672263	-0.0329971	0.0036782	2.93884e-19	Yang	80.4785
CSF	Gelsolin	P06396	rs76098787	9	124047836	T	C	0.960784	0.0570599	0.00818039	3.05423e-12	Yang	48.6535
CSF	Glutathione S-transferase Pi	P09211	rs4891	11	67353970	G	A	0.352075	-0.100814	0.00578214	4.44227e-68	Yang	303.994
CSF	GPC5	P78333	rs9523318	13	92035073	G	A	0.599515	0.0363543	0.00547322	3.09009e-11	Yang	44.119
CSF	GPC5	P78333	rs4331227	13	92485166	T	C	0.642857	0.0310598	0.00551962	1.83195e-08	Yang	31.665
CSF	GPNMB	Q14956	rs858274	7	23294668	T	C	0.544177	-0.114033	0.0059569	1.10666e-81	Yang	366.455
CSF	GPVI	Q9HCN6	rs1613662	19	55536595	G	A	0.172987	-0.096034	0.00909451	4.58798e-26	Yang	111.504
CSF	Granulysin	P22749	rs12151621	2	85934499	C	A	0.760187	0.211822	0.0144701	1.59359e-48	Yang	214.288
CSF	Growth hormone receptor	P10912	rs58934290	5	42640886	G	A	0.269282	0.0448098	0.00705176	2.09223e-10	Yang	40.3786
CSF	Haptoglobin, Mixed Type	P00738	rs77303550	16	72079657	T	C	0.193266	0.711755	0.0667807	1.59833e-26	Yang	113.595
CSF	HCC-4	O15467	rs74842203	17	34304680	T	C	0.0216718	-0.216248	0.0328726	4.75642e-11	Yang	43.2749
CSF	Heparin cofactor II	P05546	rs165818	22	21122412	T	C	0.414943	0.0352528	0.00511127	5.30848e-12	Yang	47.5696
CSF	HGF	P14210	rs10248271	7	81417306	T	G	0.77038	-0.0432409	0.00588803	2.07507e-13	Yang	53.9324
CSF	HGFA	Q04756	rs1203107	4	3459849	T	C	0.105299	-0.231892	0.0165646	1.57507e-44	Yang	195.979
CSF	HPLN1	P10915	rs4274957	5	83207463	G	A	0.323864	0.193551	0.00826344	2.5164e-121	Yang	548.617
CSF	IDUA	P35475	rs35220088	4	1010251	G	C	0.635088	0.0711615	0.0052938	3.41122e-41	Yang	180.699
CSF	IFN-a/b R1	P17181	rs12483293	21	34716789	C	A	0.272485	0.0237969	0.00428739	2.84952e-08	Yang	30.8074
CSF	IGF-II receptor	P11717	rs628031	6	160560845	G	A	0.625083	-0.0348801	0.00423155	1.68143e-16	Yang	67.9447
CSF	IL-1 R AcP	Q9NPH3	rs9813227	3	190340177	C	A	0.847638	0.161939	0.00881443	2.20016e-75	Yang	337.532
CSF	IL-1 R4	Q01638	rs10178436	2	102926511	G	A	0.463667	0.310681	0.0105531	1.70536e-190	Yang	866.696
CSF	IL-1 sRI	P14778	rs6722640	2	102661613	T	A	0.420888	0.0362003	0.00403979	3.2193e-19	Yang	80.2984
CSF	IL-1 sRII	P27930	rs7561460	2	102617204	G	A	0.395264	-0.0374856	0.00658103	1.22646e-08	Yang	32.4445
CSF	IL-16	Q14005	rs17875509	15	81590775	G	C	0.903409	-0.0699534	0.00641748	1.14699e-27	Yang	118.82
CSF	IL-17 sR	Q96F46	rs2286951	22	17612744	G	A	0.794396	0.0628858	0.00761901	1.5343e-16	Yang	68.1253
CSF	IL-18 Ra	Q13478	rs1362350	2	102951798	G	C	0.509699	0.143705	0.00523964	1.32522e-165	Yang	752.213
CSF	IL-22	Q9GZX6	rs11177138	12	68652776	G	A	0.806462	-0.0709875	0.00492861	4.94314e-47	Yang	207.451
CSF	IL-34	Q6ZMJ4	rs36097154	16	70662816	G	A	0.662099	-0.0481883	0.00371146	1.51473e-38	Yang	168.575
CSF	IL-6 sRa	P08887	rs4129267	1	154426264	T	C	0.409606	0.11181	0.00512125	1.13843e-105	Yang	476.661
CSF	IL-9	P15248	rs2069885	5	135228165	G	A	0.876923	-0.11493	0.00981612	1.1559e-31	Yang	137.084
CSF	IL-9	P15248	rs7711775	5	135270062	A	C	0.0339041	0.140559	0.0248406	1.52753e-08	Yang	32.018
CSF	ILT-2	Q8NHL6	rs2114511	19	55145093	G	C	0.933198	-0.229846	0.0151633	6.70529e-52	Yang	229.766
CSF	Kallikrein 11	Q9UBX7	rs2691258	19	51517286	G	A	0.417184	0.0826901	0.00667108	2.77051e-35	Yang	153.644
CSF	kallikrein 8	O60259	rs2659091	19	51446530	G	A	0.624659	-0.0465902	0.00523658	5.73384e-19	Yang	79.1579
CSF	Layilin	Q6UX15	rs674230	11	111437887	G	A	0.648199	-0.077456	0.00659539	7.58509e-32	Yang	137.921
CSF	LEG9	O00182	rs3794195	17	25959355	G	A	0.216892	-0.0261146	0.00387595	1.61025e-11	Yang	45.3952
CSF	LRP8	Q14114	rs12031155	1	53714139	T	C	0.389222	0.0508676	0.00586483	4.19692e-18	Yang	75.2265
CSF	Luteinizing hormone	P01215, P01229	rs75287599	19	49517140	T	C	0.0732695	-0.189818	0.019496	2.11166e-22	Yang	94.7949
CSF	LY86	O95711	rs7757934	6	6578927	G	A	0.272029	-0.0374461	0.00408932	5.33322e-20	Yang	83.8517
CSF	Lysozyme	P61626	rs57954211	12	69748397	C	A	0.567831	-0.0811215	0.00488232	5.39433e-62	Yang	276.07
CSF	MIA	Q16674	rs13108	19	41271104	G	A	0.0841683	0.0799671	0.0127835	3.96223e-10	Yang	39.1314
CSF	MIC-1	Q99988	rs7251610	19	18489734	T	C	0.316818	-0.0465713	0.00641472	3.86889e-13	Yang	52.7086
CSF	MIP-5	Q16663	rs7208990	17	34329475	G	C	0.0627178	0.145186	0.0106481	2.48112e-42	Yang	185.912
CSF	MMEL1	Q495T6	rs10909839	1	2708430	G	A	0.672032	0.0914117	0.00491765	3.98332e-77	Yang	345.531
CSF	MMP-2	P08253	rs1347653	16	55505040	A	C	0.180508	-0.0317887	0.00416013	2.15074e-14	Yang	58.3891
CSF	MMP-8	P22894	rs1939020	11	102590717	T	G	0.917667	0.171833	0.0108691	2.68598e-56	Yang	249.933
CSF	MPIF-1	P55773	rs76480185	17	34350933	T	G	0.0241287	-0.0876615	0.0130725	2.00324e-11	Yang	44.9676
CSF	MSP	P26927	rs2172252	3	49678307	T	A	0.30672	-0.267813	0.0131992	1.57305e-91	Yang	411.688
CSF	N-terminal pro-BNP	P16860	rs12406383	1	11921993	C	A	0.727338	0.0522893	0.00586601	4.92499e-19	Yang	79.4583
CSF	NADPH-P450 Oxidoreductase	P16435	rs1057868	7	75615006	T	C	0.259506	-0.031595	0.00446967	1.56335e-12	Yang	49.9672
CSF	NAGK	Q9UJ70	rs9636398	2	71288817	G	A	0.824019	-0.030724	0.00493661	4.85537e-10	Yang	38.7346
CSF	NET4	Q9HB63	rs17287608	12	96119016	C	A	0.159532	-0.062989	0.0060995	5.32466e-25	Yang	106.645
CSF	NID2	Q14112	rs6572807	14	52480621	G	A	0.273453	-0.0351089	0.0037239	4.17974e-21	Yang	88.8872
CSF	Nidogen	P14543	rs2031487	1	236175339	G	A	0.533793	0.0214523	0.00354286	1.40343e-09	Yang	36.6641
CSF	NRP1	O14786	rs10827216	10	33509513	G	A	0.528466	-0.0224791	0.00388789	7.38944e-09	Yang	33.4295
CSF	OLR1	P78380	rs11611438	12	10318409	G	C	0.92151	-0.0724723	0.0102893	1.87507e-12	Yang	49.6105
CSF	Osteocalcin	P02818	rs9943105	1	156245245	T	C	0.502329	-0.0246995	0.00451843	4.59302e-08	Yang	29.8814
CSF	Osteopontin	P10451	rs36018630	4	88774669	T	C	0.203083	0.0389893	0.00655409	2.70028e-09	Yang	35.3889
CSF	P-Selectin	P16109	rs6678795	1	169533266	G	A	0.503672	0.0730929	0.00779148	6.52672e-21	Yang	88.0057
CSF	PAFAH	Q13093	rs6907892	6	46625886	T	C	0.361759	0.100342	0.00601286	1.60517e-62	Yang	278.486
CSF	PCSK7	Q16549	rs8521	11	117067699	G	A	0.267465	-0.0886385	0.00489689	3.13028e-73	Yang	327.646
CSF	PCSK9	Q8NBP7	rs499718	1	55512549	T	C	0.21409	-0.0901128	0.00751892	4.26829e-33	Yang	143.636
CSF	PDGF Rb	P09619	rs3776081	5	149532107	G	A	0.299245	-0.16661	0.00846645	3.27283e-86	Yang	387.258
CSF	Periostin	Q15063	rs9547908	13	38069809	T	C	0.674465	-0.0758963	0.00769954	6.37731e-23	Yang	97.1653
CSF	PIGR	P01833	rs2275529	1	207119853	C	A	0.705745	0.108083	0.0143348	4.70234e-14	Yang	56.8505
CSF	PLXC1	O60486	rs2361355	12	94630029	G	A	0.437084	-0.0355831	0.00595779	2.33603e-09	Yang	35.6711
CSF	PPAC	P24666	rs57542652	2	228088	G	A	0.677473	0.236577	0.00827081	6.01722e-180	Yang	818.18
CSF	Prekallikrein	P03952	rs2304595	4	187172280	G	A	0.607477	0.0392912	0.00657057	2.23303e-09	Yang	35.759
CSF	PSMA	Q04609	rs138800869	11	49038966	G	A	0.958753	0.122141	0.013522	1.67422e-19	Yang	81.5904
CSF	REG4	Q9BYZ8	rs2994816	1	120371217	G	A	0.245825	0.0494164	0.00740448	2.49171e-11	Yang	44.5403
CSF	Semaphorin 3E	O15041	rs2535371	7	83147251	C	A	0.819612	-0.176884	0.0142988	3.77207e-35	Yang	153.031
CSF	sFRP-3	Q92765	rs78177114	2	183730429	G	A	0.0713807	0.0732512	0.00974679	5.67295e-14	Yang	56.4815
CSF	sICAM-1	P05362	rs5498	19	10395683	G	A	0.424817	-0.170336	0.0050788	1e-200	Yang	1124.84
CSF	SIG14	Q08ET2	rs7250849	19	52158316	A	C	0.118839	-0.213572	0.0141822	3.00554e-51	Yang	226.778
CSF	Siglec-3	P20138	rs3865444	19	51727962	C	A	0.701597	-0.160134	0.00715778	7.37378e-111	Yang	500.507
CSF	Siglec-7	Q9Y286	rs2075803	19	51628529	G	A	0.561585	0.041326	0.00663533	4.71885e-10	Yang	38.7902
CSF	Siglec-9	Q9Y336	rs2673908	19	51627766	A	C	0.395381	1.12657	0.0315481	1e-200	Yang	1275.17
CSF	sL-Selectin	P14151	rs72712053	1	169640642	T	G	0.759763	-0.0589202	0.00498226	2.86436e-32	Yang	139.855
CSF	SLAMF7	Q9NQ25	rs3766374	1	160720554	G	A	0.717096	-0.0967191	0.0076104	5.28357e-37	Yang	161.514
CSF	sLeptin R	P48357	rs6665672	1	66069020	G	A	0.814652	-0.2352	0.00749089	1e-200	Yang	985.843
CSF	Spondin-1	Q9HCB6	rs7935294	11	13963974	C	A	0.430194	0.0274456	0.00432957	2.31107e-10	Yang	40.1842
CSF	SREC-I	Q14162	rs62088045	17	1545333	T	C	0.0338245	0.154818	0.0143885	5.32428e-27	Yang	115.775
CSF	sTie-1	P35590	rs3768046	1	43766426	G	A	0.635389	-0.0291955	0.00521062	2.1058e-08	Yang	31.3945
CSF	Tenascin	P24821	rs72758637	9	117805201	G	C	0.157664	0.21094	0.00906676	9.98204e-120	Yang	541.27
CSF	Testican-2	Q92563	rs1245546	10	73846826	T	C	0.484828	-0.050451	0.00497486	3.62659e-24	Yang	102.844
CSF	TFPI	P10646	rs13035938	2	188390112	G	A	0.262887	0.0293635	0.00524121	2.11369e-08	Yang	31.3872
CSF	TIG2	Q99969	rs10282458	7	150045302	G	A	0.728883	0.0192769	0.00338426	1.22615e-08	Yang	32.445
CSF	TIMD3	Q8TDQ0	rs6874178	5	156530149	T	A	0.816566	0.0909462	0.00701162	1.79198e-38	Yang	168.241
CSF	TNFSF15	O95150	rs6478109	9	117568766	G	A	0.714524	0.0581364	0.00520796	6.18792e-29	Yang	124.612
CSF	TPSB2	P20231	rs1054648	16	1271471	T	C	0.104447	0.457599	0.0230034	4.70998e-88	Yang	395.718
CSF	TrATPase	P13686	rs8112083	19	11707266	G	A	0.284775	0.045859	0.00519346	1.04548e-18	Yang	77.9713
CSF	TSG-6	P98066	rs6433375	2	152208657	G	A	0.522004	0.0521653	0.0074451	2.44076e-12	Yang	49.0933
CSF	TSP4	P35443	rs2438638	5	79390200	G	A	0.650216	0.0395023	0.00504361	4.79607e-15	Yang	61.3425
CSF	ULBP-3	Q9BZM4	rs12661513	6	150373839	C	A	0.865886	-0.0677042	0.00542413	9.35689e-36	Yang	155.801
CSF	Vitronectin	P04004	rs708100	17	26688663	G	A	0.525384	-0.41848	0.0139205	1.51146e-198	Yang	903.737
CSF	vWF	P04275	rs1558325	12	6289108	G	A	0.558882	0.0374385	0.00643404	5.92648e-09	Yang	33.8587
CSF	WFKN2	Q8TEU8	rs11868519	17	48920101	T	C	0.654996	0.130114	0.0075478	1.36159e-66	Yang	297.171
CSF	YKL-40	P36222	rs880633	1	203152801	G	A	0.500681	0.195833	0.00674056	1.41389e-185	Yang	844.072

## Sheet: Table S2
SNP	chr	pos.exposure	beta.exposure	se.exposure	samplesize.exposure	pval.exposure	eaf.exposure	effect_allele.exposure	other_allele.exposure
rs2706762	2	70488470	-0.000193845	0.00016186	437235	0.23	0.149727	T	C
rs9636398	2	71288817	-6.00961e-05	0.000151428	437235	0.69	0.177637	A	G
rs11126696	2	79323888	6.9292e-05	0.000119569	437235	0.56	0.618594	G	A
rs7561460	2	102617204	-4.54437e-05	0.00011825	437235	0.7	0.39831	C	T
rs13027919	2	37567636	-0.000130177	0.000115963	437235	0.26	0.505778	T	C
rs893812	2	42303114	-4.5478e-05	0.000139084	437235	0.74	0.222773	T	C
rs12151621	2	85934499	-0.000126043	0.000138066	437235	0.36	0.228911	A	C
rs6543140	2	103074274	0.000195557	0.000125346	437235	0.12	0.306753	T	G
rs4988235	2	136608646	-0.000135675	0.000134149	437235	0.31	0.745972	A	G
rs78177114	2	183730429	0.000558512	0.000220299	437235	0.0109999	0.074673	G	A
rs2275529	1	207119853	3.72498e-06	0.00013108	437235	0.98	0.265447	A	C
rs11120218	1	207278451	-2.7412e-05	0.000178513	437235	0.88	0.119968	A	G
rs72712053	1	169640642	9.41247e-05	0.000131589	437235	0.48	0.263468	G	T
rs2153463	1	147124310	5.15649e-05	0.000126728	437235	0.68	0.702153	G	T
rs4657041	1	161478859	-5.98974e-05	0.000116261	437235	0.61	0.533105	C	T
rs57542652	2	228088	-3.86605e-05	0.000121307	437235	0.75	0.349365	A	G
rs520354	2	21259612	-0.000127808	0.000115968	437235	0.27	0.465484	G	A
rs34008669	2	1709779	-0.00013427	0.000115966	437235	0.25	0.515426	G	A
rs3766186	1	1162435	1.67013e-05	0.000196258	437235	0.93	0.095931	A	C
rs28629977	1	16497272	0.000192888	0.000117458	437235	0.1	0.571099	C	G
rs6667532	1	204948659	-0.000166748	0.000188459	437235	0.38	0.105227	G	A
rs4971253	1	203321414	-3.21491e-05	0.000177904	437235	0.86	0.879455	G	A
rs2071533	1	205012198	-7.93793e-05	0.000172592	437235	0.649999	0.866944	G	T
rs12137505	1	156883546	5.24039e-05	0.000117727	437235	0.66	0.407032	G	A
rs540254	1	160767737	6.69546e-06	0.000122304	437235	0.96	0.661215	T	C
rs11573156	1	20306146	-0.000185222	0.000139024	437235	0.18	0.227356	C	G
rs12046369	1	24526135	-0.00033796	0.000188211	437235	0.0729995	0.105299	T	G
rs1097234	1	53063559	-1.6222e-05	0.000151925	437235	0.92	0.175934	A	C
rs61778082	1	38306356	-8.18096e-05	0.000168825	437235	0.630001	0.136161	C	T
rs2275180	1	43773033	-3.46818e-05	0.000119343	437235	0.77	0.619819	G	A
rs2229540	1	46032311	-0.000153197	0.000247967	437235	0.54	0.058042	G	A
rs2355433	19	43679088	9.09399e-05	0.000114934	437235	0.43	0.543699	G	A
rs73554000	19	43825494	-0.000237829	0.000430815	437235	0.58	0.018584	C	G
rs2075803	19	51628529	-3.75853e-05	0.000116305	437235	0.75	0.556145	G	A
rs1106476	19	52130637	6.77909e-05	0.000183247	437235	0.709999	0.112589	A	T
rs2424961	20	31694060	-0.000143918	0.000117926	437235	0.22	0.58356	T	C
rs35017113	20	43692684	0.000141001	0.000150122	437235	0.35	0.18087	T	C
rs6017591	20	44141041	0.000148512	0.000115847	437235	0.2	0.532275	C	T
rs4442925	19	54554950	3.33073e-05	0.000116651	437235	0.780001	0.451439	T	C
rs2114511	19	55145093	6.09042e-05	0.000264882	437235	0.82	0.050249	C	G
rs75228657	18	44741063	0.000301737	0.000252209	437235	0.23	0.055782	G	A
rs478328	6	49720877	-3.32982e-06	0.000115962	437235	0.98	0.45435	G	A
rs12209477	6	38669799	-4.05622e-05	0.000119318	437235	0.73	0.378097	G	C
rs72975088	6	55535375	6.45967e-05	0.000159795	437235	0.68	0.155511	T	A
rs35094235	3	186328951	-0.000144633	0.000129385	437235	0.27	0.724032	G	T
rs2732317	8	33330687	-5.67379e-05	0.000119186	437235	0.630001	0.616161	C	A
rs74589258	8	103215228	7.68939e-05	0.000234608	437235	0.74	0.065167	G	A
rs72679151	8	105627117	-0.000147145	0.000144176	437235	0.31	0.201231	T	C
rs10931256	2	187685195	7.50001e-05	0.000139537	437235	0.59	0.219779	C	T
rs291447	2	191177005	-7.99746e-05	0.000117593	437235	0.5	0.589425	C	A
rs3791679	2	56096892	-1.78118e-05	0.000138092	437235	0.9	0.226334	G	A
rs10178436	2	102926511	-0.00019633	0.000115863	437235	0.0899995	0.528182	C	T
rs3138074	5	140015932	-5.28944e-05	0.000135747	437235	0.7	0.238318	T	A
rs7711775	5	135270062	6.66337e-05	0.000584816	437235	0.91	0.009921	T	G
rs1019016	7	80570562	-3.89947e-05	0.00011821	437235	0.74	0.591572	T	G
rs34587586	7	129938598	-0.000273909	0.000119128	437235	0.021	0.395535	T	G
rs4727469	7	100509163	-0.000136034	0.000115678	437235	0.24	0.478039	T	C
rs7010461	8	39781444	-6.65494e-05	0.00012599	437235	0.6	0.331355	T	C
rs2738176	8	6738228	8.95687e-05	0.000120056	437235	0.450001	0.371299	A	T
rs4284061	8	6878257	-2.50925e-06	0.000120553	437235	0.98	0.438405	A	T
rs183772362	8	7243016	0.000213654	0.000339869	437235	0.53	0.030079	T	C
rs10452848	7	150523544	1.0478e-05	0.000116044	437235	0.93	0.456266	G	A
rs1431093	7	137016297	7.6411e-05	0.000117415	437235	0.51	0.423357	A	C
rs10282458	7	150045302	1.62088e-05	0.000132433	437235	0.91	0.258294	A	G
rs629849	6	160494409	-3.93371e-05	0.000168515	437235	0.81	0.864016	G	A
rs756519	6	170850862	-4.28787e-05	0.000117859	437235	0.719999	0.406262	A	G
rs9348260	6	170516123	-9.04999e-05	0.000125689	437235	0.47	0.697719	A	G
rs12189608	6	110573292	0.000335059	0.000302167	437235	0.27	0.039056	T	A
rs10823500	10	72005190	-6.39859e-05	0.000119958	437235	0.59	0.376291	G	A
rs2813302	10	52012044	-7.35007e-05	0.000138745	437235	0.6	0.775544	T	C
rs1194673	10	54141652	8.4749e-05	0.000120367	437235	0.48	0.638203	A	G
rs1035029	9	123742818	7.84973e-05	0.000118852	437235	0.51	0.602693	A	G
rs35472615	8	134197537	-0.000122367	0.000130525	437235	0.35	0.266677	A	G
rs10972076	9	34356359	-0.000227185	0.000120022	437235	0.0589997	0.634361	T	C
rs10509554	10	90525792	4.79285e-05	0.000126267	437235	0.7	0.312993	T	C
rs4406737	10	90759724	-0.000237932	0.000116937	437235	0.0420001	0.563305	G	A
rs11186737	10	93666349	-2.78943e-05	0.000124988	437235	0.82	0.312743	T	C
rs36014035	10	95360027	-8.41412e-05	0.000122386	437235	0.49	0.381979	C	A
rs2282326	10	106020398	-4.13633e-05	0.000120767	437235	0.73	0.35679	C	A
rs11002931	10	81094251	5.17583e-05	0.000136744	437235	0.709999	0.232248	C	A
rs6480771	10	76861680	7.1651e-06	0.000117497	437235	0.95	0.412604	C	T
rs10887868	10	82194264	-3.55832e-05	0.000117292	437235	0.760001	0.415506	A	G
rs6478109	9	117568766	-0.000263933	0.000122984	437235	0.032	0.670328	G	A
rs72758637	9	117805201	8.36195e-05	0.000157805	437235	0.6	0.159666	G	C
rs73235147	3	112973955	0.00011193	0.000153597	437235	0.47	0.170646	T	A
rs1147707	3	120169248	7.64445e-05	0.000119575	437235	0.52	0.392528	T	C
rs3822020	4	985727	0.000184369	0.000120957	437235	0.13	0.639107	G	A
rs1203119	4	3406952	-0.000566281	0.000233448	437235	0.015	0.068586	A	G
rs72934623	3	98509705	0.000380696	0.0002657	437235	0.15	0.049812	A	G
rs4854760	3	133498741	7.57249e-05	0.000122391	437235	0.54	0.340496	G	A
rs6444442	3	190346060	-0.000308739	0.000161224	437235	0.0549997	0.848464	G	A
rs1466733	3	194120998	6.23254e-05	0.000137075	437235	0.649999	0.237162	G	A
rs35220088	4	1010251	0.000108445	0.000118525	437235	0.36	0.404028	C	G
rs2403274	4	1754515	0.00011019	0.00012981	437235	0.4	0.276213	G	C
rs357253	5	38907422	-0.000183938	0.000137363	437235	0.18	0.230908	T	C
rs11568972	4	110889007	1.73538e-05	0.000122334	437235	0.89	0.342208	C	A
rs941758	4	74718941	-1.72164e-05	0.00012695	437235	0.89	0.707392	A	C
rs1965049	4	95266204	-5.99666e-05	0.000119564	437235	0.62	0.615844	G	A
rs1453873	4	100022571	-6.28375e-06	0.000130182	437235	0.96	0.729716	C	T
rs17529509	4	100351436	7.46059e-05	0.000196092	437235	0.7	0.096243	A	C
rs10933394	2	233249080	0.000128263	0.000120085	437235	0.29	0.366272	C	T
rs729654	3	43147652	-5.28915e-05	0.000115803	437235	0.649999	0.476871	T	C
rs7621542	3	45206484	-6.06915e-05	0.000145577	437235	0.68	0.803516	C	T
rs2232346	3	53892830	6.04498e-05	0.000336897	437235	0.86	0.030353	C	T
rs28719835	4	17520066	-1.86468e-05	0.000134228	437235	0.89	0.24658	T	C
rs58934290	5	42640886	-4.04126e-05	0.000132106	437235	0.760001	0.259002	G	A
rs1921673	2	207324282	0.000158715	0.000124631	437235	0.2	0.683968	G	A
rs139739387	2	217402489	0.000573234	0.0006154	437235	0.35	0.010216	G	A
rs9371533	6	150210681	-0.000100818	0.000118404	437235	0.39	0.394221	A	G
rs503366	6	153333550	-4.95005e-07	0.000115661	437235	1	0.502929	C	T
rs1057868	7	75615006	-5.56276e-05	0.000128038	437235	0.66	0.284752	T	C
rs6966166	7	87455155	-1.59367e-05	0.000115797	437235	0.89	0.519864	T	C
rs2304058	5	149508544	0.000179986	0.000116408	437235	0.12	0.555254	G	C
rs112760834	8	62540134	0.000285201	0.000333501	437235	0.39	0.031712	T	G
rs17741049	8	86198253	-4.46462e-05	0.000230531	437235	0.85	0.067601	T	C
rs11103667	9	137978360	6.47017e-05	0.000147884	437235	0.66	0.19226	T	C
rs6420280	9	140002501	-0.000258999	0.000132658	437235	0.051	0.743022	C	T
rs4454354	9	136089529	0.00010177	0.000145218	437235	0.48	0.801524	C	T
rs10747049	9	140008750	-0.000251175	0.000132832	437235	0.0589997	0.746507	C	G
rs2923091	11	10358145	-6.21384e-05	0.000116271	437235	0.59	0.469272	G	A
rs382280	11	16857799	0.000383116	0.000180237	437235	0.0329997	0.116156	T	C
rs7996555	13	77562492	0.000464811	0.000318555	437235	0.15	0.034175	T	C
rs11055602	12	7904111	-5.14458e-05	0.000117734	437235	0.66	0.40546	G	T
rs2093847	10	13276534	-3.09732e-05	0.000189792	437235	0.87	0.103579	T	C
rs72772417	10	14873794	-0.000318557	0.000316535	437235	0.31	0.034525	T	C
rs5899	11	46747662	-0.00075559	0.000593471	437235	0.2	0.009801	T	C
rs11177138	12	68652776	0.00010772	0.00014448	437235	0.46	0.200536	A	G
rs1908671	12	69433404	0.000165046	0.000127885	437235	0.2	0.288367	C	G
rs488703	13	113770876	-0.000109756	0.000190715	437235	0.57	0.103073	A	G
rs6575449	14	95097303	-0.000202824	0.000151957	437235	0.18	0.184618	T	C
rs11555096	15	80472526	4.20436e-06	0.000412699	437235	0.99	0.019977	T	C
rs11248941	16	658271	-0.000151126	0.000142302	437235	0.29	0.209751	T	G
rs55897509	11	88066714	1.52845e-05	0.000199303	437235	0.94	0.09345	C	A
rs964184	11	116648917	4.89748e-05	0.000170373	437235	0.77	0.86722	C	G
rs11230521	11	60698732	-3.16031e-05	0.000136322	437235	0.82	0.2364	A	G
rs12794886	11	62383715	8.21839e-05	0.000127472	437235	0.52	0.703021	C	G
rs4891	11	67353970	-0.000135509	0.000120359	437235	0.26	0.364819	C	T
rs1939020	11	102590717	-8.12136e-05	0.000201769	437235	0.69	0.90963	T	G
rs117554512	11	120098329	0.000210383	0.000205166	437235	0.3	0.087051	T	C
rs7135211	12	15052758	0.000174166	0.000119143	437235	0.14	0.379153	A	G
rs1001096	12	14988455	0.000165716	0.000119235	437235	0.16	0.396494	A	G
rs34907608	14	31330413	0.000165238	0.000175404	437235	0.35	0.123795	A	G
rs28396798	14	50075319	0.000199416	0.000116135	437235	0.0860003	0.53806	T	C
rs57731447	14	74487521	-3.70735e-06	0.000257403	437235	0.99	0.053415	A	G
rs4331227	13	92485166	-8.97838e-05	0.000118831	437235	0.450001	0.387693	C	T
rs150452493	17	7303808	0.000461328	0.000222619	437235	0.0379997	0.07549	T	C
rs59614634	16	65029943	-0.000313383	0.000183389	437235	0.0870001	0.112034	T	A
rs77303550	16	72079657	-0.000114977	0.000146868	437235	0.43	0.192793	T	C
rs400345	16	84328494	-0.000253035	0.000150631	437235	0.0929994	0.183686	T	C
rs34460487	17	4685228	-1.07921e-05	0.000121906	437235	0.93	0.346768	A	G
rs112689088	17	34307457	4.87347e-05	0.000200439	437235	0.81	0.094627	C	T
rs7208990	17	34329475	-0.000655986	0.000240056	437235	0.00629999	0.062018	G	C
rs117399000	17	50213731	0.000895494	0.000328258	437235	0.0064	0.031993	A	G
rs78625720	17	73140941	-0.000293713	0.000335265	437235	0.38	0.03087	A	G
rs116473040	17	80291652	-0.00049182	0.00027181	437235	0.0700003	0.047759	G	A
rs62087214	17	72467626	-2.63274e-05	0.000287789	437235	0.93	0.042378	G	A
rs11871061	17	77706544	0.000124111	0.000120102	437235	0.3	0.364634	C	T
rs6517101	21	33868483	6.26539e-06	0.000124373	437235	0.96	0.32681	G	T
rs12483293	21	34716789	-6.49892e-05	0.000126056	437235	0.6	0.290578	G	T
rs35026308	19	14153293	4.9448e-05	0.000151614	437235	0.74	0.176509	C	T
rs55866012	19	15578008	-6.71273e-05	0.000156148	437235	0.67	0.165371	G	T
rs10425544	19	836043	-0.0001141	0.00013508	437235	0.4	0.709963	C	T
rs34124816	19	7733676	0.000423593	0.000307701	437235	0.17	0.036521	C	A
rs74959615	19	8121096	0.000277301	0.000211366	437235	0.19	0.081248	A	G
rs7260110	19	14501544	-0.000123349	0.000127427	437235	0.33	0.339925	G	A
rs75287599	19	49517140	0.000119449	0.000216163	437235	0.58	0.077839	T	C
rs140185670	19	51646140	5.26387e-05	0.000241755	437235	0.83	0.066976	C	G
rs1654439	19	55553647	-8.01848e-05	0.000153626	437235	0.6	0.826182	G	T
rs165818	22	21122412	-2.73298e-05	0.000117809	437235	0.82	0.404138	T	C
rs56124762	21	45658474	0.000132488	0.000131899	437235	0.32	0.261597	G	A
rs4820885	22	31012756	9.5498e-05	0.000116318	437235	0.41	0.552041	C	T
rs2097326	22	33165020	0.000101626	0.000129532	437235	0.43	0.725907	A	G
rs2670014	8	57376781	0.000106309	0.000116014	437235	0.36	0.469907	T	C
rs2795507	10	43352894	2.63763e-05	0.000142536	437235	0.85	0.792185	C	T
rs10740617	10	52027609	-0.000156887	0.000147547	437235	0.29	0.803181	C	A
rs7899547	10	54536839	2.7657e-05	0.000122095	437235	0.82	0.652674	G	T
rs1736065	8	11685453	-5.27855e-05	0.000130796	437235	0.69	0.269243	G	A
rs2435349	10	43643466	-8.90706e-05	0.00012967	437235	0.49	0.277697	G	A
rs11558819	21	45656774	0.000117885	0.000130712	437235	0.37	0.266042	T	C
rs73226194	21	42721869	0.000211223	0.000319841	437235	0.51	0.03402	T	C
rs3761376	21	43787038	-9.13213e-05	0.000137346	437235	0.5	0.236355	A	G
rs434206	21	47366802	0.000104114	0.000117454	437235	0.38	0.587184	T	G
rs75766	22	20174853	0.000104557	0.000134035	437235	0.44	0.748938	A	C
rs139571703	22	23915620	-0.000315662	0.00033434	437235	0.35	0.032696	T	C
rs5756729	22	37961353	-0.000215695	0.000119306	437235	0.0700003	0.604143	T	C
rs6010042	22	51098764	-5.26704e-05	0.00014177	437235	0.709999	0.211171	A	G
rs11941335	4	57689460	0.00111347	0.000412206	437235	0.00680002	0.020148	T	C
rs1718849	4	57942323	6.44322e-05	0.000137113	437235	0.64	0.768839	C	T
rs16850073	4	74703999	3.0387e-06	0.000120208	437235	0.98	0.375844	T	C
rs10031452	4	76924933	9.44467e-05	0.000115976	437235	0.41	0.526652	C	T
rs1462372	4	88478750	-0.000152973	0.00012566	437235	0.22	0.320633	C	T
rs36018630	4	88774669	-0.000346304	0.000141641	437235	0.015	0.211881	T	C
rs2304456	3	186445052	3.66641e-05	0.000183832	437235	0.84	0.111248	G	T
rs143257534	3	186551888	0.000401897	0.000363706	437235	0.27	0.026	T	C
rs10023470	4	7434456	-8.9308e-05	0.000149029	437235	0.55	0.18558	G	A
rs2301790	4	6600012	-3.50995e-05	0.000115614	437235	0.760001	0.478695	G	A
rs3733159	3	186360409	-6.11977e-05	0.00012531	437235	0.62	0.307439	G	T
rs115929572	1	110246053	-0.000136391	0.000225309	437235	0.54	0.073492	A	G
rs6136	1	169563951	2.88321e-05	0.000182438	437235	0.87	0.113101	G	T
rs6671141	1	173446934	8.1434e-05	0.000148402	437235	0.58	0.187456	G	T
rs57809726	1	196841377	-0.000102933	0.000163287	437235	0.53	0.143832	G	A
rs35662416	1	196967354	0.000921422	0.00033889	437235	0.00649995	0.030143	A	G
rs4399146	1	156713558	5.26787e-06	0.000122189	437235	0.96	0.337599	A	G
rs11582663	1	157559122	-0.000229561	0.000160732	437235	0.15	0.152878	T	C
rs4656599	1	168503386	-1.01618e-05	0.000147515	437235	0.95	0.190609	T	C
rs6678795	1	169533266	-0.000205094	0.000115619	437235	0.0759994	0.479111	A	G
rs7538379	1	104067356	2.15314e-05	0.00029062	437235	0.94	0.041135	T	C
rs2031487	1	236175339	-0.00010223	0.00011573	437235	0.38	0.487878	C	T
rs2493151	1	230878561	6.58887e-05	0.000140456	437235	0.64	0.21625	A	G
rs2056320	3	45092415	-0.000121517	0.000139516	437235	0.38	0.780059	G	A
rs34084772	3	54153517	3.50124e-05	0.000151737	437235	0.82	0.176874	A	G
rs6776722	3	57142659	-9.43759e-05	0.000126909	437235	0.46	0.707312	A	G
rs4074478	2	241446340	0.000122579	0.000183946	437235	0.5	0.111289	T	C
rs499718	1	55512549	7.14739e-05	0.000149919	437235	0.630001	0.818383	C	T
rs191448950	1	55584844	0.00120627	0.000737209	437235	0.1	0.00626	A	G
rs1126728	1	64097432	5.6289e-05	0.000137458	437235	0.68	0.229343	T	C
rs2220253	1	72565460	0.0002806	0.000116038	437235	0.016	0.52425	T	C
rs2286241	1	44440769	0.000332444	0.000258104	437235	0.2	0.053119	C	G
rs72688441	1	46051053	-0.000152204	0.000247956	437235	0.54	0.058013	A	G
rs11588551	1	11941936	-0.00015023	0.000116572	437235	0.2	0.509751	T	C
rs2231495	22	17669306	-8.51269e-05	0.000123606	437235	0.49	0.324444	C	T
rs1061098	20	43356156	-0.000220308	0.000122536	437235	0.0719996	0.34008	T	C
rs2172252	3	49678307	-2.58299e-05	0.000127161	437235	0.84	0.291591	T	A
rs7644362	3	71829242	0.000255679	0.00015278	437235	0.0940005	0.826713	A	G
rs58020561	3	10054682	-0.000163476	0.000134428	437235	0.22	0.246521	G	A
rs111976570	2	87014112	4.96089e-05	0.000163472	437235	0.760001	0.155892	C	A
rs2271893	2	97405440	-9.82936e-05	0.000123618	437235	0.42	0.323188	A	G
rs112826173	2	97489654	0.00023253	0.000392996	437235	0.55	0.023016	G	A
rs2228139	2	102781649	7.96683e-05	0.000224871	437235	0.719999	0.070749	G	C
rs34827544	2	129084425	-1.9799e-05	0.000162476	437235	0.9	0.156993	T	C
rs6907892	6	46625886	-4.36964e-05	0.000123639	437235	0.719999	0.322622	T	C
rs11155591	6	149064986	0.000119407	0.00012656	437235	0.34	0.322517	T	C
rs11957503	5	35883176	-0.00033035	0.000117941	437235	0.0051	0.403771	G	T
rs6864922	5	131616290	0.000155638	0.000201532	437235	0.44	0.091006	T	C
rs2268748	7	23313171	2.54454e-05	0.000294679	437235	0.93	0.040573	C	T
rs73043857	6	169624900	-0.000202206	0.000195747	437235	0.3	0.097615	G	A
rs783150	6	161226939	0.000124385	0.000172602	437235	0.47	0.8696	C	T
rs6687487	1	23061551	0.000238236	0.000217974	437235	0.27	0.076189	A	G
rs2179795	1	29642318	2.83066e-05	0.000129042	437235	0.83	0.283489	T	G
rs6801789	3	3807592	1.97494e-05	0.000121836	437235	0.87	0.349962	C	T
rs2927608	5	96252432	2.67155e-05	0.00011629	437235	0.82	0.4461	A	G
rs74692061	5	102903643	-5.28741e-05	0.000161442	437235	0.75	0.159609	G	A
rs2994816	1	120371217	1.96872e-05	0.000142733	437235	0.89	0.791144	A	G
rs7528684	1	157670816	6.4523e-05	0.000116187	437235	0.58	0.458966	G	A
rs880633	1	203152801	7.72534e-05	0.000116678	437235	0.51	0.521641	C	T
rs2244385	1	203191262	-4.54943e-05	0.000149855	437235	0.760001	0.183514	G	C
rs2007272	1	207113755	6.21413e-05	0.000116816	437235	0.6	0.430588	C	G
rs2489623	6	127455821	2.27657e-06	0.000115989	437235	0.98	0.534579	C	A
rs4705205	5	147218813	0.000160406	0.000117157	437235	0.17	0.573226	T	C
rs4921484	5	158769753	-0.000186194	0.000124193	437235	0.13	0.679068	C	T
rs11574765	5	55278967	0.000294365	0.000180776	437235	0.1	0.115873	G	A
rs13318853	3	148562399	0.000146996	0.000136425	437235	0.28	0.235739	A	G
rs9864010	3	98678173	0.000290536	0.000260807	437235	0.27	0.051822	A	G
rs75203710	3	119121679	2.3733e-05	0.000234946	437235	0.92	0.064849	C	T
rs12478529	2	233286654	0.000308356	0.000136715	437235	0.0239999	0.23559	T	C
rs62291616	4	5052063	-0.000136432	0.000159817	437235	0.39	0.167305	C	T
rs2245801	4	90757840	-5.80754e-05	0.000143115	437235	0.69	0.79332	C	T
rs17266357	4	102721809	-0.000222635	0.00012346	437235	0.0710003	0.331049	C	T
rs7439493	4	110656730	0.000119133	0.000118216	437235	0.32	0.415227	A	G
rs4834770	4	120241849	5.9607e-06	0.00011688	437235	0.96	0.574222	G	A
rs2304595	4	187172280	-9.50098e-05	0.000117465	437235	0.42	0.412363	A	G
rs17329170	5	9547242	1.50806e-05	0.000195109	437235	0.94	0.097356	A	G
rs4865911	5	54324920	0.000415334	0.000124585	437235	0.000860003	0.320341	G	A
rs840390	5	34018623	-0.000217426	0.00017274	437235	0.21	0.129895	A	G
rs429017	5	41263091	0.000145232	0.000130178	437235	0.26	0.278031	A	G
rs2069885	5	135228165	0.000160723	0.000173779	437235	0.36	0.126848	A	G
rs11022114	11	12038874	4.86566e-05	0.000125887	437235	0.7	0.312502	A	G
rs61652119	11	20955270	-0.000189137	0.000267892	437235	0.48	0.049199	A	G
rs10885877	10	117966090	-0.000193856	0.000126585	437235	0.13	0.300264	G	C
rs7815429	8	17737357	4.55867e-05	0.000125404	437235	0.709999	0.691849	C	T
rs114812713	6	41034000	0.000750634	0.000365548	437235	0.04	0.026597	C	G
rs61998254	6	41166151	3.97194e-05	0.000169806	437235	0.81	0.134128	G	A
rs3789204	6	41254741	5.18489e-05	0.000128589	437235	0.69	0.288731	T	G
rs183995738	9	130542640	3.99312e-06	0.0011619	437235	1	0.00352	A	C
rs57136797	9	137752540	0.000304233	0.000169556	437235	0.0729995	0.14851	T	A
rs10858248	9	139108324	4.74226e-06	0.000115768	437235	0.97	0.502694	G	A
rs10762477	10	73531069	0.000101598	0.000164187	437235	0.54	0.146464	G	A
rs7086891	10	73655350	-6.84141e-05	0.000133822	437235	0.61	0.249274	A	G
rs1245540	10	73849752	4.66356e-05	0.000116191	437235	0.69	0.451175	T	C
rs9643300	8	134503148	-0.000173541	0.000117252	437235	0.14	0.567215	T	C
rs36138811	12	27927881	-1.32303e-05	0.000137823	437235	0.92	0.229405	C	T
rs73702564	7	73084816	1.61221e-05	0.00029333	437235	0.96	0.040577	T	C
rs57954211	12	69748397	7.90062e-05	0.0001159	437235	0.5	0.47046	A	C
rs17860955	11	102649482	-6.70471e-05	0.000403916	437235	0.87	0.020928	C	T
rs28381684	11	102737192	-0.000102233	0.000175028	437235	0.56	0.124702	T	A
rs74911261	11	108357137	0.000309622	0.000362987	437235	0.39	0.025972	A	G
rs6488561	12	7246894	0.000184839	0.000131305	437235	0.16	0.264138	A	G
rs1461672	11	99175378	0.000113059	0.00021843	437235	0.6	0.923851	C	T
rs7311982	12	9314857	0.000231384	0.00012785	437235	0.0700003	0.712088	C	T
rs11607100	11	74414919	-8.79835e-05	0.000288887	437235	0.760001	0.041785	T	C
rs2248863	11	119207341	-0.00011668	0.00016527	437235	0.48	0.142988	A	G
rs3782735	12	6885076	-3.72773e-05	0.000120903	437235	0.760001	0.599717	A	G
rs3933456	12	9753788	0.000272179	0.000118801	437235	0.0219999	0.401105	A	C
rs2961544	12	10136672	-1.68771e-05	0.000120311	437235	0.89	0.640503	A	G
rs1695	11	67352689	-0.000156449	0.000121127	437235	0.2	0.352161	G	A
rs10502249	11	122504251	-7.83881e-06	0.000131909	437235	0.95	0.26412	T	G
rs7935957	11	6450200	-0.000135765	0.000134783	437235	0.31	0.243623	T	A
rs2511504	11	131196396	-3.33767e-05	0.000116565	437235	0.77	0.443147	C	T
rs12903656	15	73326961	-8.43251e-05	0.000192325	437235	0.66	0.101025	C	G
rs9944243	15	88514162	1.89479e-05	0.000166735	437235	0.91	0.141711	G	T
rs8074783	17	42028989	-0.000177453	0.000124466	437235	0.15	0.680169	C	A
rs35729384	17	56178900	-6.91547e-05	0.000125899	437235	0.58	0.67736	C	T
rs941923	14	100813077	0.000268755	0.000131088	437235	0.0409996	0.735624	C	T
rs2959011	15	74611781	9.36056e-05	0.000121581	437235	0.44	0.346583	T	A
rs8051363	16	75255217	-1.86336e-05	0.000128789	437235	0.88	0.713802	G	A
rs77246175	17	4072761	-0.000280474	0.000250319	437235	0.26	0.057015	C	G
rs3138036	17	32647544	0.000108351	0.000160002	437235	0.5	0.156413	G	A
rs9903158	17	34312337	-6.70418e-05	0.000257803	437235	0.8	0.053325	C	T
rs76480185	17	34350933	-0.000461856	0.000357776	437235	0.2	0.027374	T	G
rs9904601	17	34372006	-4.76068e-05	0.00018813	437235	0.8	0.106083	A	G
rs9801017	7	100236202	-3.01842e-05	0.000119305	437235	0.8	0.623843	A	G
rs313829	7	65552497	7.9444e-05	0.000124983	437235	0.53	0.690148	G	A
rs1462977	8	99115359	-1.28388e-06	0.000124008	437235	0.99	0.31823	G	A
rs112433249	8	57876576	-0.000744527	0.000491143	437235	0.13	0.014052	C	T
rs10957266	8	63923764	6.65613e-05	0.000232623	437235	0.780001	0.066402	C	T
rs1927820	13	67774646	1.37626e-05	0.000166263	437235	0.93	0.858788	G	C
rs776905	13	113781942	-0.000130878	0.000199254	437235	0.51	0.093774	C	A
rs547138	13	113792170	4.09543e-05	0.000121107	437235	0.73	0.605201	A	T
rs9523318	13	92035073	-7.24921e-05	0.000121817	437235	0.55	0.656784	G	A
rs2072117	12	48131728	-6.06633e-05	0.00012575	437235	0.630001	0.305428	A	G
rs17288108	12	96131895	-0.00027595	0.000151521	437235	0.0690001	0.176835	G	A
rs10409421	19	4254752	8.34174e-05	0.000127979	437235	0.51	0.287007	G	A
rs56243392	19	10061960	-2.59201e-05	0.000121719	437235	0.83	0.34509	T	A
rs7251610	19	18489734	-0.000213784	0.000123492	437235	0.0830004	0.670356	C	T
rs55945853	19	39230046	5.135e-05	0.000115678	437235	0.66	0.492612	A	G
rs3760739	19	51538561	-0.000196534	0.000121092	437235	0.1	0.350765	T	G
rs56100731	19	6857245	-3.43599e-05	0.000252501	437235	0.89	0.057661	T	C
rs79061565	19	11698659	0.000247076	0.000176376	437235	0.16	0.123126	G	C
rs11880837	19	14808453	-0.000101894	0.000126925	437235	0.42	0.2952	A	G
rs67159741	20	2780762	0.000103984	0.000193224	437235	0.59	0.0996	G	GCGCGCGCGTGCACTGTGTGTGCGCGCA
rs1789063	18	28673913	0.000135458	0.000139692	437235	0.33	0.773514	A	T
rs2704050	18	29095888	1.84589e-05	0.000117471	437235	0.87	0.491524	G	A
rs708686	19	5840619	0.000227561	0.000131129	437235	0.0819993	0.26741	T	C
rs5498	19	10395683	0.000186467	0.00011686	437235	0.11	0.424842	G	A
rs1138888	19	43696022	1.68811e-05	0.000118686	437235	0.89	0.628445	A	T
rs2604877	19	41275048	-0.00010575	0.000222889	437235	0.630001	0.072773	C	T
rs284663	19	41932612	-0.000113304	0.000118619	437235	0.34	0.61325	T	C
rs2569454	19	51523203	0.000151479	0.000118827	437235	0.2	0.577128	C	T
rs35361042	19	54748737	0.000202475	0.000203243	437235	0.32	0.091641	G	C
rs2241384	19	54849942	-8.22611e-05	0.000153555	437235	0.59	0.170824	A	G
rs6056847	20	1028346	-0.000148183	0.000116018	437235	0.2	0.463274	A	G
rs2070074	9	34649442	-1.76721e-05	0.000196776	437235	0.93	0.095347	G	A
rs11575578	9	34656479	-0.000176262	0.000232689	437235	0.450001	0.06617	A	G
rs76098787	9	124047836	-0.000284771	0.00025045	437235	0.25	0.056672	C	T
rs2453868	8	86302696	0.000148899	0.00011724	437235	0.21	0.583622	T	C
rs7140705	14	93224207	-2.98313e-05	0.000189885	437235	0.87	0.106811	G	T
rs17090881	14	94913209	0.000261457	0.000152663	437235	0.0870001	0.17377	A	C
rs1378892	15	51964865	-7.41777e-06	0.000135588	437235	0.95	0.759756	C	T
rs7173566	15	80211691	0.000165584	0.000121	437235	0.17	0.354188	C	T
rs4778639	15	81600451	-0.000140833	0.000200826	437235	0.48	0.091081	G	T
rs2127870	14	65796846	-0.000143864	0.000142912	437235	0.31	0.789884	C	G
rs6572807	14	52480621	-0.000181928	0.000130635	437235	0.16	0.267318	G	A
rs1151582	14	52482768	-0.000140309	0.000116256	437235	0.23	0.460312	T	C
rs9323280	14	55801687	-6.77324e-05	0.00019907	437235	0.73	0.092989	C	A
rs16989724	19	531115	0.000131746	0.000233834	437235	0.57	0.933309	T	C
rs9304936	19	689590	8.61009e-05	0.000127316	437235	0.5	0.709699	G	C
rs351976	19	806673	-3.93674e-05	0.000128155	437235	0.760001	0.285098	C	T
rs41292808	13	52971517	0.000379762	0.000352887	437235	0.28	0.027529	T	C
rs76143353	20	30815755	0.000166778	0.000243837	437235	0.49	0.05988	T	C
rs6114248	20	23711882	-4.70004e-05	0.000126498	437235	0.709999	0.701947	G	A
rs17014913	1	104105635	1.14652e-05	0.000151858	437235	0.94	0.176738	G	A
rs115668827	1	107678268	-0.000274005	0.000273088	437235	0.32	0.048694	C	G
rs77881626	5	95017852	1.26094e-05	0.000292539	437235	0.97	0.040775	G	T
rs6234	5	95728974	7.98257e-05	0.000130479	437235	0.54	0.268388	C	G
rs17482078	5	96118866	-0.000108827	0.00013915	437235	0.43	0.221195	T	C
rs55947051	3	194783033	0.000166461	0.000153944	437235	0.28	0.173451	C	T
rs17646258	3	116038249	0.000155368	0.00015378	437235	0.31	0.170877	T	C
rs78770234	4	3496683	-0.000110524	0.000323082	437235	0.73	0.0332	A	G
rs34231037	4	55972946	-0.000237562	0.00032145	437235	0.46	0.033598	G	A
rs10206003	2	3672670	-0.00029902	0.000160436	437235	0.0619998	0.154565	G	A
rs11553746	2	272203	-3.25759e-05	0.000121241	437235	0.780001	0.350203	T	C
rs10490666	2	36932493	-0.000172355	0.000125161	437235	0.17	0.313715	T	A
rs16837641	2	206634869	-3.39774e-05	0.000124879	437235	0.79	0.32968	A	G
rs10930831	2	179303976	-3.95502e-05	0.000146921	437235	0.79	0.191833	C	G
rs289828	2	152137181	0.000185847	0.000119017	437235	0.12	0.616666	T	C
rs3749117	2	160885442	0.000143288	0.000115481	437235	0.21	0.506727	C	T
rs1250258	2	216300185	0.000297338	0.000131519	437235	0.0239999	0.735893	T	C
rs891762	3	126739012	-0.0002036	0.000124653	437235	0.1	0.683266	T	G
rs878323	4	1169813	-0.000124366	0.000124054	437235	0.32	0.681207	T	G
rs1203107	4	3459849	-0.000349228	0.000191785	437235	0.0690001	0.103413	T	C
rs57514363	3	194087927	-1.01297e-05	0.000183957	437235	0.96	0.111207	G	T
rs6791672	3	112591392	-2.23058e-05	0.000117626	437235	0.85	0.591905	A	G
rs3819946	1	75175886	0.000279579	0.000169803	437235	0.1	0.133909	C	T
rs13294	1	150484987	-0.000366158	0.000117745	437235	0.00189998	0.399789	A	G
rs10218811	1	53805882	0.000203519	0.000129444	437235	0.12	0.281825	G	A
rs1408416	1	64614495	0.00027602	0.000154252	437235	0.0729995	0.169205	T	G
rs6665672	1	66069020	-0.00027973	0.00015351	437235	0.0690001	0.172376	A	G
rs11713041	3	46770034	4.67772e-05	0.000228841	437235	0.84	0.073455	C	T
rs163352	3	3098041	-2.83099e-05	0.000148312	437235	0.85	0.813192	C	G
rs77400868	3	3150964	-6.1072e-05	0.000171713	437235	0.719999	0.134464	G	A
rs227370	4	103612043	-9.98177e-05	0.000122172	437235	0.41	0.661933	C	T
rs78165052	5	134250596	1.3875e-05	0.000170074	437235	0.93	0.133343	T	C
rs57880964	5	132210674	7.05338e-05	0.000155708	437235	0.649999	0.165174	C	G
rs6414971	5	76170674	0.000118242	0.000121151	437235	0.33	0.646855	T	A
rs2230641	5	86695274	0.000123086	0.000143137	437235	0.39	0.205738	G	A
rs1051484	6	105726036	0.000200968	0.000160237	437235	0.21	0.153807	T	C
rs9388953	6	132297509	3.79491e-05	0.000140943	437235	0.79	0.216677	A	G
rs35032874	2	230309360	1.96506e-05	0.000128791	437235	0.88	0.30013	G	T
rs959025	6	170588654	0.000110985	0.000117154	437235	0.34	0.414279	T	C
rs227934	7	23627287	6.8059e-05	0.000116218	437235	0.56	0.485848	T	C
rs7757934	6	6578927	-4.82842e-05	0.000130399	437235	0.709999	0.729491	A	G
rs6921438	6	43925607	9.3214e-05	0.000116259	437235	0.42	0.492193	A	G
rs7627326	3	9981734	-0.000148291	0.000135811	437235	0.28	0.241352	T	G
rs454615	3	12077010	-8.04798e-05	0.000153164	437235	0.59	0.827907	C	T
rs1130866	2	85893741	-0.000169222	0.000115713	437235	0.14	0.517603	A	G
rs12617748	2	106836042	0.000108968	0.000183306	437235	0.55	0.113243	A	G
rs1015456	3	107776	0.000133284	0.000119481	437235	0.26	0.379891	C	T
rs6761276	2	113832312	0.00010359	0.000117118	437235	0.37	0.579234	C	T
rs2765501	1	157804648	-0.000100029	0.000118869	437235	0.4	0.403371	A	G
rs72709516	1	159004851	3.60801e-05	0.000288216	437235	0.9	0.042015	T	C
rs2274700	1	196682947	-0.00021978	0.00011779	437235	0.0619998	0.402865	A	G
rs872583	1	203184766	4.30973e-05	0.000144263	437235	0.77	0.202419	C	T
rs12759273	1	151045024	-0.000475065	0.000575561	437235	0.41	0.010366	A	C
rs3014860	1	153314782	0.000211753	0.000278603	437235	0.450001	0.954686	A	G
rs4129267	1	154426264	-0.000162994	0.000117464	437235	0.16	0.408776	T	C
rs3766374	1	160720554	-0.000151602	0.000124352	437235	0.22	0.317841	A	G
rs16853043	1	178545926	-4.77519e-05	0.000121482	437235	0.69	0.34757	G	A
rs2276543	1	183155305	6.27261e-05	0.00012923	437235	0.630001	0.275946	A	G
rs148212596	1	193074511	0.000273521	0.000405926	437235	0.5	0.020723	G	A
rs11580387	1	207418408	1.02601e-05	0.000138099	437235	0.94	0.227369	G	A
rs16833818	1	236701459	0.000202828	0.000126439	437235	0.11	0.702404	G	C
rs6468316	8	35237788	0.000177794	0.000115682	437235	0.12	0.475924	T	C
rs7789303	7	142552547	-5.53265e-05	0.000131983	437235	0.68	0.267265	G	A
rs4726600	7	142881540	-0.000172964	0.000135255	437235	0.2	0.245002	A	G
rs7792781	7	143107026	0.000119061	0.000223658	437235	0.6	0.927333	C	T
rs9640161	7	150045910	-3.36294e-05	0.000121592	437235	0.780001	0.349177	A	C
rs73351608	5	179232064	-0.000389197	0.00039656	437235	0.33	0.021746	T	A
rs34221241	5	180057293	-0.000202815	0.000186914	437235	0.28	0.10709	C	T
rs1432688	5	147603178	-3.51347e-05	0.000221068	437235	0.87	0.925725	G	A
rs145746079	8	97832518	-0.000525152	0.000432926	437235	0.23	0.019122	C	T
rs58936256	8	120422799	9.72553e-06	0.000139063	437235	0.94	0.222905	C	T
rs858274	7	23294668	-8.76076e-05	0.000117676	437235	0.46	0.408331	C	T
rs55730499	6	161005610	-0.000167707	0.00021289	437235	0.43	0.080465	T	C
rs2289252	4	187207381	-2.27266e-05	0.000117954	437235	0.85	0.401722	T	C
rs10248271	7	81417306	0.000124516	0.000141048	437235	0.38	0.21532	G	T
rs3757607	7	83034362	9.38842e-05	0.00017864	437235	0.6	0.118643	C	G
rs6957408	7	54923277	-0.000167208	0.000163263	437235	0.3	0.147574	T	C
rs1411262	9	5459419	0.00031185	0.000132393	437235	0.0189998	0.259034	T	C
rs16923189	9	5510644	1.35519e-05	0.000126585	437235	0.91	0.295881	G	A
rs61751937	9	113312231	0.000120733	0.000342604	437235	0.719999	0.029304	C	G
rs3181370	9	117665752	-0.000262344	0.000118305	437235	0.0259998	0.399711	C	T
rs62396317	6	41095817	-0.000125752	0.000172078	437235	0.46	0.130702	G	A
rs12194408	6	36839598	0.000653745	0.00036707	437235	0.0749998	0.02583	G	C
rs11103602	9	137854872	0.000158023	0.000131204	437235	0.23	0.264806	A	G
rs145648894	10	5009739	9.83701e-05	0.000180942	437235	0.59	0.115617	G	T
rs45464494	9	91994433	0.000303269	0.000216212	437235	0.16	0.077588	T	C
rs76331566	9	124009014	-0.000201154	0.000253765	437235	0.43	0.055036	T	C
rs4986790	9	120475302	-3.00695e-05	0.000243787	437235	0.9	0.059748	G	A
rs8193016	9	135917744	-0.000216776	0.000331661	437235	0.51	0.031443	T	C
rs1958078	14	70354858	-0.000196623	0.000161978	437235	0.22	0.844163	C	A
rs12588573	14	21146584	-0.000106936	0.000141363	437235	0.450001	0.217205	T	C
rs2771316	14	21430474	6.63872e-05	0.000134915	437235	0.62	0.24488	T	C
rs12897422	14	24033027	-0.000271748	0.000163125	437235	0.0959997	0.147228	A	G
rs2506149	10	33480713	-0.000276928	0.000121787	437235	0.0230001	0.348763	T	C
rs12881760	14	101176335	2.11635e-05	0.000123494	437235	0.86	0.673282	C	G
rs12599777	16	5079466	-3.38162e-05	0.000151479	437235	0.83	0.183718	G	A
rs1961839	15	89467454	-0.000113585	0.000118235	437235	0.34	0.401392	A	G
rs3110081	15	43995786	-0.000158107	0.000150663	437235	0.29	0.179554	T	C
rs75649625	11	112052194	-0.000218842	0.000126817	437235	0.0840001	0.295502	A	G
rs544605	12	10146707	8.7319e-05	0.000133558	437235	0.51	0.25035	C	T
rs11611438	12	10318409	-0.000464034	0.000203176	437235	0.0219999	0.088851	C	G
rs114527818	11	10619041	0.000137516	0.0002904	437235	0.64	0.041566	A	T
rs138800869	11	49038966	-7.60705e-05	0.000251098	437235	0.760001	0.056244	A	G
rs11603020	11	57374332	-1.82474e-05	0.000130304	437235	0.89	0.270125	C	T
rs4980680	11	69523592	-0.000120784	0.000160921	437235	0.46	0.84426	G	A
rs7480286	11	69664318	4.05932e-05	0.000119649	437235	0.73	0.624473	T	A
rs2227551	10	75669190	-4.40737e-05	0.000128445	437235	0.73	0.717885	T	G
rs415895	11	9769562	1.31243e-05	0.000120987	437235	0.92	0.646166	G	C
rs12792396	11	33417110	8.95231e-05	0.000117523	437235	0.450001	0.577319	A	G
rs1050239	11	6415463	-0.000136709	0.00013471	437235	0.31	0.24334	A	G
rs962462	13	38089171	0.000129763	0.000122771	437235	0.29	0.338962	G	A
rs3742264	13	46648094	-0.000150955	0.000123326	437235	0.22	0.325845	T	C
rs115651556	12	94613898	0.00023211	0.000488397	437235	0.630001	0.014194	A	G
rs8192888	13	47362384	-0.000212346	0.000198067	437235	0.28	0.09381	C	G
rs2370794	11	122714782	2.64707e-05	0.000122586	437235	0.83	0.333357	G	A
rs35483681	11	123045730	7.50224e-06	0.000117293	437235	0.95	0.550111	T	C
rs1558325	12	6289108	7.8635e-05	0.000116522	437235	0.5	0.433538	T	C
rs808919	12	56647911	-0.000167241	0.00022931	437235	0.47	0.931572	C	G
rs34528912	11	59631535	9.38562e-05	0.00029873	437235	0.760001	0.038859	T	C
rs10895987	11	64904908	-2.84451e-05	0.000135126	437235	0.84	0.242302	T	C
rs3825068	11	65768093	-0.00041249	0.000370762	437235	0.27	0.024938	G	A
rs11172791	12	59272973	-0.000105416	0.000285221	437235	0.709999	0.045139	C	T
rs113222817	18	29216314	-4.12597e-05	0.000288917	437235	0.89	0.041855	G	T
rs2834167	21	34640788	2.25213e-05	0.000133387	437235	0.86	0.25046	G	A
rs62212171	20	32987687	-5.19033e-05	0.000165176	437235	0.75	0.143989	C	T
rs1780617	20	36974157	7.78867e-05	0.000177793	437235	0.66	0.120778	G	A
rs73112473	20	37006729	0.000157781	0.000217353	437235	0.47	0.077977	T	C
rs2250889	20	44642406	-8.39364e-06	0.00028536	437235	0.98	0.95712	C	G
rs3827278	22	17595915	-2.51413e-06	0.000138995	437235	0.99	0.222098	A	C
rs1028997	21	37532222	-6.27717e-05	0.000120509	437235	0.6	0.359148	A	G
rs2238647	19	18710535	0.000198074	0.000142727	437235	0.17	0.208484	A	G
rs11559024	19	45821183	0.000313227	0.000413908	437235	0.450001	0.019885	C	T
rs386056	19	54782919	0.00015722	0.000144337	437235	0.28	0.201124	T	C
rs62088172	17	1666253	0.000155823	0.000121677	437235	0.2	0.353114	T	C
rs887241	17	19645938	-2.0905e-05	0.000121933	437235	0.86	0.657855	C	A
rs854624	17	34327923	0.000535885	0.000219304	437235	0.015	0.924897	T	G
rs8112083	19	11707266	3.76739e-05	0.00013167	437235	0.77	0.261508	G	A
rs4499344	19	33073431	-0.000182952	0.000127269	437235	0.15	0.29336	A	G
rs12459634	19	36230174	9.49909e-05	0.000164606	437235	0.56	0.144244	C	T
rs71354995	19	38791841	-0.000121497	0.000132955	437235	0.36	0.254386	G	A
rs473464	19	49334248	-4.37731e-05	0.000120889	437235	0.719999	0.494899	C	T
rs2659091	19	51446530	3.81415e-06	0.000120285	437235	0.97	0.605002	G	A
rs7250849	19	52158316	0.000282446	0.000187927	437235	0.13	0.106676	T	G
rs3787480	20	3016895	5.06759e-05	0.000162028	437235	0.760001	0.149922	A	G
rs12921670	16	84838761	4.58499e-05	0.000139262	437235	0.74	0.236501	A	G
rs11868519	17	48920101	0.000227591	0.000123469	437235	0.0649995	0.675034	T	C
rs34097845	17	56358429	1.66648e-05	0.000256918	437235	0.95	0.056922	T	C
rs146385050	17	60637258	-0.000108076	0.000151187	437235	0.47	0.182238	A	C
rs1801690	17	64208285	0.000231392	0.000254151	437235	0.36	0.054777	G	C
rs2376999	17	76890864	6.33515e-05	0.000180211	437235	0.73	0.117094	G	A
rs78114888	19	5947688	-0.000159752	0.000159318	437235	0.32	0.156144	A	G
rs4802890	19	39304402	1.71599e-06	0.000188822	437235	0.99	0.105789	A	G
rs2739419	19	51484562	0.000211135	0.000202512	437235	0.3	0.909128	G	A
rs2124910	19	52025247	-0.000150021	0.000117779	437235	0.2	0.594615	C	T
rs12941509	17	7448288	0.000163235	0.000129627	437235	0.21	0.274947	G	C
rs8071756	17	1574342	-7.85248e-05	0.000143668	437235	0.58	0.203053	G	A
rs72809988	17	8986397	-0.000144816	0.000182837	437235	0.43	0.11337	A	G
rs4789847	17	77004644	0.000118561	0.000153254	437235	0.44	0.171613	G	A
rs62069681	17	78624702	-0.000278964	0.000201897	437235	0.17	0.089957	C	T
rs4789763	17	80289284	9.70551e-05	0.000115684	437235	0.4	0.49902	G	A
rs28573806	22	50727792	-8.23641e-05	0.000118367	437235	0.49	0.394309	C	T
rs74447607	20	54447947	1.39178e-05	0.000145559	437235	0.92	0.196384	T	C
rs62217798	20	62347189	0.000297711	0.000157873	437235	0.0599998	0.811488	T	G
rs6138152	20	23850130	1.51911e-05	0.000150165	437235	0.92	0.181111	G	A
rs738469	22	39510995	-5.45441e-05	0.000196124	437235	0.780001	0.095804	G	A
rs187097936	2	211362949	0.00099864	0.000752866	437235	0.19	0.006229	G	C
rs68066031	2	224880498	-7.95271e-05	0.000138225	437235	0.56	0.230701	C	T
rs2712417	3	128345179	-3.21799e-05	0.000118951	437235	0.79	0.61542	G	A
rs17599599	4	167961738	3.12254e-05	0.00037162	437235	0.93	0.025621	A	G
rs4871844	8	22879734	7.66452e-05	0.000122644	437235	0.53	0.343341	C	T
rs77346091	8	42020158	-0.000286748	0.000379648	437235	0.450001	0.024113	C	T
rs72666886	8	79728782	-0.000142577	0.000199166	437235	0.48	0.093079	T	C
rs7009482	8	61195053	-8.70863e-05	0.000117838	437235	0.46	0.404611	A	G
rs7513428	1	167515272	0.00029621	0.000158784	437235	0.0619998	0.839561	C	T
rs3768046	1	43766426	-4.94642e-05	0.000118884	437235	0.68	0.61162	G	A
rs4233450	1	117490261	-4.24728e-05	0.000154842	437235	0.780001	0.83111	T	G
rs1289863	1	117854689	-0.000116619	0.000122593	437235	0.34	0.663367	C	T
rs7541549	1	156588439	6.36213e-05	0.000138095	437235	0.649999	0.228149	C	T
rs4915559	1	196886770	-6.11557e-05	0.000136131	437235	0.649999	0.236954	C	T
rs2242001	1	205031744	-0.000182733	0.000150959	437235	0.23	0.178669	A	G
rs58240276	1	159783559	-0.000167158	0.000146838	437235	0.26	0.191721	T	C
rs10919543	1	161508617	1.76965e-05	0.000125301	437235	0.89	0.316309	G	A
rs6665610	1	161641384	0.000160412	0.00014819	437235	0.28	0.203832	A	G
rs80268500	6	96009498	0.000134319	0.00020907	437235	0.52	0.083377	C	T
rs2969076	7	2473747	-5.38166e-05	0.000180384	437235	0.77	0.117634	G	A
rs588061	10	99642731	0.000115632	0.000117198	437235	0.32	0.42105	T	C
rs610497	11	65765551	2.52791e-05	0.000146696	437235	0.86	0.807592	T	C
rs7952686	11	73128503	0.000222677	0.00014178	437235	0.12	0.210443	T	C
rs2229437	11	82564294	0.000271121	0.000150988	437235	0.0719996	0.178244	G	T
rs7910135	10	118398046	0.000227616	0.000115783	437235	0.0490004	0.519445	A	C
rs34265876	9	136287207	-0.000303704	0.000204846	437235	0.14	0.087272	C	T
rs71503194	9	136298131	-0.000299189	0.000203009	437235	0.14	0.089117	G	T
rs73621225	10	7740905	-0.000106793	0.000243613	437235	0.66	0.061943	A	T
rs61738953	10	14862082	0.000141337	0.000333437	437235	0.67	0.034403	G	C
rs8177641	10	6016892	-5.29178e-05	0.00012304	437235	0.67	0.328725	G	A
rs144376466	1	19600538	3.28693e-05	0.000204337	437235	0.87	0.088361	T	C
rs78865058	1	22944209	-0.000330185	0.000301554	437235	0.27	0.038714	A	G
rs10909839	1	2708430	2.57439e-05	0.000122777	437235	0.83	0.329743	A	G
rs34603401	1	9305445	0.000187564	0.000161982	437235	0.25	0.149733	C	A
rs198379	1	11915467	0.000136768	0.000118034	437235	0.25	0.41288	C	T
rs3790438	1	66085525	-0.000250252	0.000153632	437235	0.1	0.170944	A	T
rs12566098	1	67889571	-2.08249e-05	0.000124885	437235	0.87	0.689557	G	C
rs6750059	2	109611097	7.7217e-05	0.000134194	437235	0.57	0.753732	T	C
rs6433375	2	152208657	0.000126517	0.000116003	437235	0.27	0.539102	G	A
rs58359565	2	53958919	6.13214e-05	0.000140956	437235	0.66	0.214491	A	C
rs2241883	2	88424066	6.50889e-05	0.000125142	437235	0.6	0.308733	C	T
rs1420106	2	103035044	-3.3628e-05	0.000139206	437235	0.81	0.777227	G	A
rs429694	2	79244586	-0.000365732	0.000143985	437235	0.0109999	0.202445	C	A
rs143448563	2	85610023	-1.35563e-06	0.000524208	437235	1	0.01242	G	A
rs3770102	2	85637837	3.44433e-05	0.00011709	437235	0.77	0.422065	T	G
rs6722640	2	102661613	-6.41069e-05	0.000118842	437235	0.59	0.393897	T	A
rs7588201	2	102746276	-5.45277e-05	0.000126812	437235	0.67	0.296967	C	A
rs1362350	2	102951798	-0.000204998	0.000115809	437235	0.0759994	0.526632	C	G
rs13035938	2	188390112	-0.000140957	0.000133743	437235	0.29	0.254224	G	A
rs6855426	4	88646335	-0.000129499	0.000128395	437235	0.31	0.716577	G	A
rs10488881	4	110877416	2.5168e-05	0.000121929	437235	0.84	0.345645	T	A
rs9830049	3	105284045	-4.0797e-05	0.000175133	437235	0.81	0.124406	C	T
rs2016575	3	52477080	1.53216e-05	0.000149389	437235	0.92	0.816845	C	T
rs3749290	3	58652292	0.000181155	0.000196153	437235	0.36	0.095768	T	G
rs1254194	1	236399442	7.43682e-05	0.000117942	437235	0.53	0.596798	T	G
rs2695234	4	24804238	-0.000226605	0.000222809	437235	0.31	0.921602	G	A
rs2631738	4	8479754	-0.000288097	0.000115619	437235	0.0129999	0.51075	G	A
rs966751	1	169486141	0.000395523	0.000253211	437235	0.12	0.055014	G	C
rs4987358	1	169665551	4.51087e-05	0.000130276	437235	0.73	0.269853	T	G
rs59698324	1	201965855	6.69991e-05	0.000129919	437235	0.61	0.272418	T	C
rs4971155	1	157779182	-9.73971e-05	0.000115749	437235	0.4	0.503668	A	T
rs12124234	1	160675269	-0.000165551	0.000118803	437235	0.16	0.404759	C	G
rs17610659	1	110503296	6.97913e-05	0.000116288	437235	0.55	0.520592	C	T
rs545833	1	168689940	-1.65525e-05	0.000130542	437235	0.9	0.267851	T	C
rs11736871	4	166336382	8.70983e-06	0.00012284	437235	0.94	0.332547	C	T
rs41278571	4	177650866	-0.000276545	0.000575323	437235	0.630001	0.010195	T	C
rs9996608	4	76848231	9.76494e-06	0.000128802	437235	0.94	0.288104	T	C
rs66498356	4	76857064	-1.93859e-05	0.000128994	437235	0.88	0.279111	C	G
rs4859589	4	76948299	8.59911e-05	0.00011573	437235	0.46	0.520536	G	A
rs4859610	4	77000441	-6.54101e-05	0.00013794	437235	0.630001	0.770116	G	A
rs11732810	4	84230878	-2.32714e-05	0.000139285	437235	0.87	0.778615	G	T
rs28696943	4	88310135	4.40683e-06	0.000161234	437235	0.98	0.155282	G	A
rs7681694	4	88462729	-0.00018868	0.000122889	437235	0.12	0.332031	A	G
rs77571736	4	107864984	6.70475e-05	0.000285394	437235	0.82	0.042833	C	G
rs248160	5	135293512	4.12905e-06	0.000119437	437235	0.97	0.627181	T	C
rs2438638	5	79390200	1.3943e-05	0.000120071	437235	0.9	0.366101	A	G
rs35351529	5	79390222	0.000122629	0.000196797	437235	0.53	0.097047	C	T
rs2052536	5	147504557	-0.000154876	0.000119406	437235	0.19	0.624695	G	T
rs79259707	7	49812564	0.000405698	0.000163874	437235	0.0129999	0.149375	A	C
rs10274393	7	145378588	-3.24691e-05	0.000128082	437235	0.8	0.712733	C	G
rs13236526	7	75913642	9.0842e-05	0.000125333	437235	0.47	0.69027	G	A
rs2229542	7	134135621	0.000203989	0.000503621	437235	0.68	0.013459	C	T
rs61077924	3	113625933	-0.000143926	0.000122612	437235	0.24	0.333003	G	C
rs870825	4	185588045	-0.000307498	0.000177752	437235	0.0830004	0.120766	G	A
rs265721	5	39354069	0.000200277	0.000331141	437235	0.55	0.031838	A	G
rs12210904	6	36098191	-1.45859e-05	0.000127481	437235	0.91	0.290988	A	C
rs7721375	5	180439650	-0.000160123	0.00011763	437235	0.17	0.579203	C	T
rs116994374	9	117084672	0.00010527	0.00022858	437235	0.649999	0.073466	A	G
rs2516568	9	95187380	-0.000126672	0.000123816	437235	0.31	0.323746	T	A
rs41305481	9	101767385	7.18554e-05	0.000126396	437235	0.57	0.299356	G	A
rs1563317	5	97768486	1.84316e-05	0.000117165	437235	0.87	0.549368	G	A
rs12661513	6	150373839	0.000222238	0.000179347	437235	0.22	0.117897	A	C
rs35822882	6	45916999	-0.000138984	0.000335212	437235	0.68	0.030634	T	G
rs73191242	12	109013956	-0.000193928	0.000143232	437235	0.18	0.207482	A	G
rs8192887	13	47362478	-0.000212532	0.000198052	437235	0.28	0.093819	T	C
rs1165693	12	104340204	0.000145534	0.000125534	437235	0.25	0.304243	A	G
rs10794029	10	127561568	0.000173869	0.000144223	437235	0.23	0.796347	G	A
rs111693235	11	1770224	0.000250356	0.000125807	437235	0.0470002	0.304699	G	C
rs2273121	11	33757770	-0.000107685	0.000132084	437235	0.41	0.257672	A	G
rs2160588	12	12487447	-8.34589e-05	0.000180441	437235	0.64	0.116368	A	G
rs144436375	12	21515500	-0.000225092	0.000280374	437235	0.42	0.04535	C	A
rs11568819	11	102401633	-0.000102433	0.000239392	437235	0.67	0.06182	A	G
rs35231465	11	102584135	-0.000408177	0.000369453	437235	0.27	0.025082	A	G
rs72818110	10	72614896	-0.000301559	0.000297838	437235	0.31	0.039462	C	A
rs1245546	10	73846826	4.50529e-05	0.000116637	437235	0.7	0.451064	T	C
rs342702	13	92422946	-6.7153e-05	0.000131227	437235	0.61	0.270887	T	G
rs3740909	11	125889526	0.000423879	0.000208933	437235	0.0430002	0.083524	T	C
rs111577916	11	126071349	-0.000289941	0.000392396	437235	0.46	0.022224	T	G
rs11214489	11	112975934	0.000262533	0.000149385	437235	0.0790005	0.184626	T	C
rs75507001	11	116577694	-6.23946e-05	0.000280806	437235	0.83	0.045502	A	C
rs76617496	11	125870397	-3.03747e-05	0.000314142	437235	0.92	0.035633	G	A
rs11059617	12	128757909	0.000251151	0.000122665	437235	0.0409996	0.338498	T	A
rs8521	11	117067699	1.0956e-05	0.000138228	437235	0.94	0.77303	T	C
rs11064321	12	6809896	-0.000147677	0.000123729	437235	0.23	0.405953	C	G
rs8067462	17	18263571	-4.61136e-05	0.000118315	437235	0.7	0.395144	A	C
rs3794195	17	25959355	0.000143145	0.000135525	437235	0.29	0.242107	G	A
rs62055780	17	25971795	0.000103331	0.000134619	437235	0.44	0.247908	C	T
rs4239252	17	34163565	-0.000384264	0.000150333	437235	0.0109999	0.180963	A	G
rs2015086	17	34391617	-0.000121882	0.000171331	437235	0.48	0.132844	G	A
rs2687507	17	34433964	-4.57826e-05	0.000135377	437235	0.74	0.24105	T	C
rs2301742	19	675513	4.9898e-05	0.000115858	437235	0.67	0.512509	G	T
rs35327014	16	2076202	-0.000118505	0.000137104	437235	0.39	0.233117	G	A
rs2190809	16	2880614	0.000170073	0.00012521	437235	0.17	0.688017	C	T
rs5848	17	42430244	3.10352e-05	0.000130704	437235	0.81	0.278383	T	C
rs9915692	17	43034207	-1.8542e-05	0.00011588	437235	0.87	0.49551	A	G
rs4344	17	61566724	7.75492e-05	0.000115967	437235	0.51	0.472269	A	G
rs2749534	14	94809760	0.000214931	0.000138317	437235	0.12	0.774073	A	G
rs79084672	17	54856140	-0.000314546	0.000554004	437235	0.57	0.010989	G	A
rs929477	17	66655816	4.71932e-05	0.000200489	437235	0.82	0.092027	A	G
rs2272111	17	72469966	1.14512e-05	0.000144382	437235	0.94	0.20046	A	G
rs3752102	15	93616014	5.58618e-05	0.000116304	437235	0.630001	0.468912	A	C
rs9928014	16	67991427	-0.000221057	0.000281706	437235	0.43	0.04405	C	T
rs36097154	16	70662816	-0.00021968	0.000121186	437235	0.0700003	0.349494	A	G
rs4984820	16	1407809	-0.000227948	0.000202001	437235	0.26	0.90934	C	T
rs3810801	16	2892370	0.000106016	0.000122729	437235	0.39	0.333794	A	C
rs1347653	16	55505040	-4.60308e-05	0.000159037	437235	0.77	0.842133	G	T
rs858519	17	7531965	0.000215541	0.000116564	437235	0.064	0.55759	C	T
rs76426991	14	55600939	-8.0448e-05	0.00021072	437235	0.7	0.082308	A	G
rs8034057	15	65789430	0.000471837	0.000208404	437235	0.0230001	0.086306	A	G
rs9952639	18	24709604	-5.52496e-05	0.000124484	437235	0.66	0.314112	C	G
rs16993864	21	37446599	0.000451097	0.000425783	437235	0.29	0.018884	A	C
rs2286951	22	17612744	2.11184e-05	0.000141906	437235	0.88	0.216724	A	G
rs71314970	22	36638705	-1.35003e-05	0.000192386	437235	0.94	0.103748	T	C
rs1534881	22	37329448	-0.000113136	0.000116351	437235	0.33	0.45535	A	G
rs2744874	22	43715862	-0.000120265	0.00016592	437235	0.47	0.141663	C	T
rs131798	22	50971509	2.48591e-05	0.000141996	437235	0.86	0.790942	G	T
rs11657394	17	1636950	0.000284663	0.000219179	437235	0.19	0.075998	A	C
rs2283824	22	26924456	-7.8804e-05	0.000117149	437235	0.5	0.422708	A	G
rs12628473	22	39240717	-6.67435e-05	0.000425246	437235	0.88	0.019047	G	A
rs17850756	19	46206262	0.000190371	0.000123353	437235	0.12	0.331506	A	G
rs74705037	19	51504808	0.000207252	0.000282189	437235	0.46	0.043929	A	G
rs3865444	19	51727962	-4.3688e-05	0.000123384	437235	0.719999	0.324957	A	C
rs12459419	19	51728477	-4.42133e-05	0.000123378	437235	0.719999	0.324966	T	C
rs3826667	19	52004074	5.05222e-05	0.000158247	437235	0.75	0.841046	T	C
rs759819	19	54815577	-2.23379e-07	0.000123493	437235	1	0.328531	C	T
rs6136377	20	1896288	-0.000129359	0.000119355	437235	0.28	0.378734	G	A
rs6138458	20	24973769	-6.90085e-05	0.000137443	437235	0.61	0.229916	A	G
rs12481228	20	34218673	0.000134567	0.000192557	437235	0.48	0.100325	C	G
rs2838014	21	42697714	-0.000235158	0.000157108	437235	0.14	0.162086	G	C
rs7270028	20	23681073	-0.000243196	0.000182076	437235	0.18	0.114053	A	C
rs13108	19	41271104	-0.000100377	0.000222976	437235	0.649999	0.072736	C	T
rs1800470	19	41858921	-5.00485e-05	0.000119777	437235	0.67	0.631048	A	G
rs13866	19	51228746	-0.000137837	0.0001319	437235	0.29	0.260344	T	C
rs2673908	19	51627766	-3.29278e-05	0.000116416	437235	0.780001	0.557354	G	T
rs12975366	19	54759361	8.76033e-05	0.000117952	437235	0.46	0.398267	C	T
rs4806666	19	55888095	-9.50276e-05	0.00011612	437235	0.41	0.447368	T	C
rs12450199	17	78076592	2.50893e-05	0.000119207	437235	0.83	0.381776	C	A
rs61745945	17	79205421	-0.000317924	0.000546501	437235	0.56	0.012692	A	G
rs2846667	18	466810	-0.000252625	0.000134348	437235	0.0589997	0.750145	G	T
rs281439	19	10400110	-2.28201e-05	0.000139964	437235	0.87	0.780347	C	G
rs6043409	20	1616206	5.97343e-05	0.000121213	437235	0.62	0.646626	G	A
rs8125909	20	24975835	9.24463e-05	0.000174747	437235	0.6	0.125105	C	A
rs12031155	1	53714139	0.000110781	0.000117207	437235	0.34	0.413714	T	C
rs11206397	1	55097068	0.000123869	0.000122737	437235	0.31	0.333854	T	A
rs12086750	1	40210468	-0.000262307	0.000119539	437235	0.0280001	0.3742	C	G
rs7533094	1	40559686	-0.000314672	0.000289029	437235	0.28	0.041861	A	G
rs11581248	1	160720074	-0.000103504	0.000172916	437235	0.55	0.134835	T	C
rs1018454	1	168697761	-3.82425e-05	0.000117311	437235	0.75	0.578997	C	A
rs1891906	1	950243	-0.000157379	0.000118621	437235	0.18	0.393122	C	A
rs3765963	1	9034598	-7.15957e-07	0.000118024	437235	1	0.409921	G	A
rs141107515	1	10461933	-0.000113268	0.000439333	437235	0.8	0.017623	A	G
rs12406383	1	11921993	0.000196821	0.000130377	437235	0.13	0.276129	A	C
rs4920605	1	17315425	-2.04317e-05	0.000116697	437235	0.86	0.569068	A	G
rs11581607	1	67707690	2.63284e-05	0.000231573	437235	0.91	0.066826	A	G
rs2474283	1	27716213	0.000233106	0.000208287	437235	0.26	0.084209	C	T
rs3767879	1	26070909	-0.000163896	0.000115546	437235	0.16	0.491826	T	C
rs12371	1	180163390	-1.5337e-05	0.000204413	437235	0.94	0.087614	G	A
rs9787133	1	89382664	0.000138658	0.000115933	437235	0.23	0.501627	G	C
rs12116643	1	196973183	0.000140975	0.00015774	437235	0.37	0.160321	C	T
rs6669284	1	206890435	0.000135758	0.000126261	437235	0.28	0.30099	A	G
rs6427401	1	157748564	5.79364e-05	0.000116472	437235	0.62	0.475444	G	A
rs71632673	1	159536213	-5.41283e-05	0.000387758	437235	0.89	0.022787	A	C
rs2211320	1	159693605	-6.53388e-06	0.000122898	437235	0.96	0.329575	A	G
rs13008230	2	69154583	-3.18498e-05	0.000259337	437235	0.9	0.053296	G	T
rs7606102	2	71276399	-2.35094e-06	0.000161009	437235	0.99	0.152168	G	A
rs9471987	6	42944140	-8.17524e-05	0.0001161	437235	0.48	0.539979	G	A
rs1047153	6	46128745	6.28075e-05	0.000120699	437235	0.6	0.642529	T	C
rs2290758	6	52662153	0.00019976	0.000116896	437235	0.0879995	0.572835	A	G
rs9380534	6	35751572	-0.000154642	0.000121887	437235	0.21	0.608922	A	G
rs13159135	5	78196689	6.68217e-05	0.000116432	437235	0.57	0.443373	C	G
rs4274957	5	83207463	-9.74728e-05	0.000128963	437235	0.450001	0.279035	C	T
rs17054300	6	150370552	0.000128409	0.000138853	437235	0.36	0.224286	A	G
rs628031	6	160560845	-2.79946e-05	0.000117183	437235	0.81	0.585978	G	A
rs10950398	7	12264871	-4.25358e-06	0.000116974	437235	0.97	0.418482	A	G
rs9813227	3	190340177	-0.000260701	0.00015625	437235	0.0949992	0.836198	C	A
rs3776081	5	149532107	-0.000332769	0.000127387	437235	0.00899995	0.29326	C	T
rs6874178	5	156530149	0.000163963	0.000149358	437235	0.27	0.816104	T	A
rs8396	4	159630817	-0.000302838	0.000125714	437235	0.016	0.303144	C	T
rs36105360	5	126161690	-0.000218543	0.00035375	437235	0.54	0.027455	T	C
rs7728609	5	156935524	0.000146556	0.000121923	437235	0.23	0.339792	T	C
rs13159365	5	135389433	-1.82685e-05	0.000115811	437235	0.88	0.508707	T	C
rs1692819	8	11705448	-3.33233e-05	0.00013138	437235	0.8	0.263885	A	G
rs15881	8	21550768	0.000226842	0.000116105	437235	0.05	0.46212	C	A
rs2072696	8	86351051	-3.92264e-05	0.000135425	437235	0.77	0.240685	C	G
rs11781016	8	87529297	-5.06342e-05	0.000115621	437235	0.66	0.486383	C	A
rs13100619	3	15549967	4.67188e-05	0.000244425	437235	0.85	0.059428	C	A
rs34004251	3	148929951	-7.23262e-05	0.000152554	437235	0.64	0.176188	A	T
rs61696028	3	158455703	-6.07943e-06	0.000161044	437235	0.97	0.151892	C	A
rs62282371	3	164911694	-0.00016557	0.000171418	437235	0.33	0.131166	G	T
rs34516933	3	142603861	6.41365e-05	0.000121797	437235	0.6	0.348265	A	T
rs9813363	3	133604743	2.03436e-05	0.000162256	437235	0.9	0.150411	A	G
rs79795228	1	120359286	-0.000340814	0.000439598	437235	0.44	0.017579	A	C
rs7002	1	150445819	-0.000366985	0.000118183	437235	0.00189998	0.395177	G	A
rs41271951	1	150737220	4.07173e-05	0.000207413	437235	0.84	0.084888	G	A
rs58056804	1	153524706	-0.000294373	0.000276842	437235	0.29	0.045944	A	G
rs4845586	1	153942597	-8.15597e-05	0.000115911	437235	0.48	0.475696	G	T
rs9943105	1	156245245	-0.000115637	0.000115641	437235	0.32	0.504798	C	T
rs2278668	3	122835232	3.99129e-05	0.000117974	437235	0.74	0.592624	C	T
rs4020782	3	58648031	-0.000158827	0.000195472	437235	0.42	0.903158	C	T
rs288326	2	183703336	0.000356306	0.00017836	437235	0.0460002	0.119088	A	G
rs1552074	3	51408051	0.000216116	0.000162185	437235	0.18	0.851202	T	C
rs7683000	4	15647074	0.000217535	0.000159572	437235	0.17	0.155114	G	A
rs73224660	4	15714762	0.000110733	0.000159461	437235	0.49	0.156551	A	G
rs57091121	4	96444053	-0.000152906	0.000122841	437235	0.21	0.345517	T	A
rs78213340	4	106819613	7.84726e-06	0.000199041	437235	0.97	0.093253	C	T
rs308403	4	123757748	-2.88707e-05	0.000125273	437235	0.82	0.306972	T	C
rs4619875	4	153701130	-0.000130152	0.000117882	437235	0.27	0.402995	T	C
rs6829551	4	74173715	-0.000300257	0.00013686	437235	0.0280001	0.232171	C	T
rs41265665	4	74361142	-6.3593e-05	0.000405407	437235	0.87	0.020761	A	G
rs1800759	4	100065509	5.21453e-05	0.000119153	437235	0.66	0.613959	G	T
rs257309	5	102418604	8.11676e-05	0.000121402	437235	0.5	0.350093	G	A
rs2535371	7	83147251	3.70505e-05	0.000161191	437235	0.82	0.152257	A	C
rs77463367	7	87006034	0.000165535	0.000227203	437235	0.47	0.069822	G	C
rs75474297	7	37973124	-0.000139653	0.000173628	437235	0.42	0.127055	A	T
rs11217234	11	119177938	-1.16428e-05	0.000131982	437235	0.93	0.266502	G	A
rs655627	11	134021859	5.7942e-05	0.000117315	437235	0.62	0.555575	A	G
rs2532497	12	6564210	0.000172856	0.000128241	437235	0.18	0.283914	A	G
rs471994	11	102697731	2.46421e-05	0.000120798	437235	0.84	0.356384	A	G
rs674230	11	111437887	-8.66618e-05	0.000127302	437235	0.5	0.708515	G	A
rs7950273	11	104031598	-9.08306e-05	0.000128654	437235	0.48	0.287243	G	C
rs11219769	11	124620147	0.000277892	0.00013438	437235	0.0379997	0.254667	T	G
rs875500	11	125698654	7.42719e-06	0.000128253	437235	0.96	0.716831	A	T
rs778809	19	5830302	0.000246726	0.000125635	437235	0.0490004	0.302707	A	G
rs163494	19	6724340	-1.47484e-05	0.00013888	437235	0.92	0.230525	T	C
rs12973524	19	7758263	5.85328e-05	0.000115554	437235	0.61	0.48275	A	G
rs1010047	19	7793502	-4.18482e-05	0.000117078	437235	0.719999	0.551691	G	A
rs2302524	19	44156472	-0.000238961	0.000154283	437235	0.12	0.168653	C	T
rs296369	19	48371853	-0.00010194	0.000156514	437235	0.52	0.836459	C	T
rs143981324	19	55419632	0.00016196	0.00020585	437235	0.43	0.094407	C	T
rs1613662	19	55536595	-0.000118941	0.000155702	437235	0.450001	0.834715	A	G
rs884205	18	60054857	-0.000131664	0.000133923	437235	0.33	0.747045	C	A
rs8102493	19	46530389	-6.32577e-06	0.000123046	437235	0.96	0.33368	C	T
rs111265125	19	56688781	0.000164904	0.000480472	437235	0.73	0.015661	C	G
rs3848788	20	1543066	7.59324e-05	0.000127121	437235	0.55	0.294653	A	G
rs17817077	18	72209543	1.21024e-05	0.000119342	437235	0.92	0.393803	A	G
rs71352238	19	45394336	-0.000133943	0.000162672	437235	0.41	0.148978	C	T
rs2691258	19	51517286	0.000157258	0.000117635	437235	0.18	0.583485	A	G
rs877172	20	3049890	8.73146e-05	0.000133854	437235	0.51	0.309069	G	T
rs7019538	9	139861470	0.000103098	0.000116205	437235	0.37	0.524524	C	T
rs10827216	10	33509513	-0.0001499	0.000116054	437235	0.2	0.45685	A	G
rs2890364	10	5833748	9.15485e-05	0.00013723	437235	0.5	0.232055	A	G
rs7909223	10	7700709	1.89144e-05	0.000134714	437235	0.89	0.754075	G	A
rs7935294	11	13963974	-1.52688e-05	0.000116841	437235	0.9	0.57161	A	C
rs10832169	11	14066486	-3.1297e-05	0.000115718	437235	0.79	0.481842	A	G
rs1791679	11	66337874	0.000106826	0.00012681	437235	0.4	0.296131	A	C
rs572846	11	66331458	7.24363e-06	0.000116151	437235	0.95	0.541748	G	A
rs7048841	9	5460801	0.000266771	0.000116136	437235	0.0219999	0.501247	C	T
rs2289743	15	41860698	-0.000151243	0.000127935	437235	0.24	0.289681	G	C
rs117540572	15	48670241	0.00020142	0.00033011	437235	0.54	0.031853	A	G
rs10852587	16	49006458	-9.50991e-05	0.000170041	437235	0.57	0.141351	A	T
rs8081669	17	72614611	-0.000175365	0.000116703	437235	0.13	0.441181	A	G
rs9900613	17	74674857	2.33214e-05	0.000117686	437235	0.84	0.430562	T	C
rs34593439	15	79234957	2.57149e-05	0.000189368	437235	0.89	0.10443	A	G
rs911119	20	23612737	-0.000152624	0.000139562	437235	0.27	0.77688	T	C
rs2826851	21	22835946	0.000169006	0.000129054	437235	0.19	0.280584	G	A
rs2257167	21	34715699	-0.000117572	0.000172512	437235	0.5	0.129065	C	G
rs10972159	9	34593086	-0.000393567	0.00043671	437235	0.37	0.017956	A	G
rs112140014	9	114325849	4.94668e-05	0.000264144	437235	0.85	0.050518	C	G
rs7019909	9	33113322	-2.51153e-05	0.000189586	437235	0.9	0.103641	T	C
rs35030851	9	27197486	1.13553e-05	0.000273528	437235	0.97	0.046922	T	G
rs10794057	10	127729734	3.13089e-06	0.000118806	437235	0.98	0.580472	C	T
rs11188501	10	97600919	-0.000139007	0.000121133	437235	0.25	0.351407	A	G
rs12100668	14	69793475	4.97861e-05	0.000118361	437235	0.67	0.60589	A	G
rs998447	11	40310789	-0.000101321	0.000115991	437235	0.38	0.480162	C	A
rs9547908	13	38069809	0.000128202	0.000122211	437235	0.29	0.33875	C	T
rs17114671	14	21155270	0.00018992	0.0001811	437235	0.29	0.115152	C	T
rs11622942	14	21250846	0.000108996	0.000136462	437235	0.42	0.234507	T	G
rs17254387	14	21280678	-0.000122708	0.00012682	437235	0.33	0.693124	A	G
rs56204594	14	21433367	-0.000116436	0.000116149	437235	0.31	0.473548	C	A
rs2147190	13	92058888	-3.95723e-05	0.000124874	437235	0.75	0.681447	C	T
rs11595697	10	115905775	0.000375831	0.000190886	437235	0.0490004	0.102479	T	C
rs10843115	12	28307717	7.37026e-05	0.000130514	437235	0.57	0.269318	T	C
rs1838343	12	41196230	-4.87736e-05	0.00011712	437235	0.68	0.44332	T	C
rs16909966	12	10224430	0.000399882	0.000204924	437235	0.051	0.087082	C	A
rs4767027	12	113359157	-0.000295948	0.000121077	437235	0.0140001	0.647978	C	T
rs76597567	12	118584885	-0.000107481	0.000589125	437235	0.86	0.00979	G	A
rs3814787	13	24152370	8.80275e-05	0.000125453	437235	0.49	0.308675	C	G
rs2361355	12	94630029	4.60301e-05	0.000118156	437235	0.69	0.396606	G	A
rs17287608	12	96119016	-0.000164938	0.000151177	437235	0.28	0.179276	C	A
rs9544399	13	31885907	-4.82665e-05	0.000137894	437235	0.73	0.227681	G	A
rs7972001	12	94623502	0.00028703	0.000309508	437235	0.35	0.036224	T	C
rs61943549	12	130092229	-1.78697e-05	0.000263592	437235	0.95	0.051239	C	T
rs2461286	16	203254	-5.4642e-05	0.000121229	437235	0.649999	0.647138	G	A
rs4984778	16	1297516	5.51357e-06	0.000124719	437235	0.97	0.689947	G	C
rs12602950	17	40123829	4.89709e-05	0.000130517	437235	0.709999	0.730295	A	G
rs550510	17	46926615	0.000267149	0.000163512	437235	0.1	0.146589	A	G
rs9890200	17	48624523	6.95799e-05	0.000119763	437235	0.56	0.370876	C	A
rs7225465	17	48916159	0.000185342	0.00012356	437235	0.13	0.673595	A	G
rs10135681	14	95007744	6.7806e-05	0.000119538	437235	0.57	0.372279	C	T
rs10139745	14	95035374	0.000103951	0.000140135	437235	0.46	0.217972	A	G
rs17875509	15	81590775	-0.000122514	0.00019949	437235	0.54	0.092578	C	G
rs12912342	15	85248216	-0.000130766	0.000122716	437235	0.29	0.331791	C	T
rs1054648	16	1271471	-4.39525e-05	0.000168803	437235	0.8	0.136652	T	C
rs8046884	16	4269558	-4.84655e-05	0.000116269	437235	0.67	0.503432	G	C
rs11557236	16	4519439	6.39485e-05	0.000216676	437235	0.77	0.077416	A	G
rs62088045	17	1545333	-0.000316549	0.000318883	437235	0.32	0.034786	T	C
rs708100	17	26688663	8.40259e-05	0.000115511	437235	0.47	0.514637	A	G
rs217184	16	72105965	-9.75787e-05	0.000146598	437235	0.51	0.193103	C	T
rs1642762	17	7554772	0.000123949	0.00011746	437235	0.29	0.563148	T	C
rs423135	16	89740873	-1.57753e-06	0.000116401	437235	0.99	0.518186	A	G
rs144830084	17	4618101	0.000253657	0.000132992	437235	0.0569994	0.257208	T	A
rs72835078	17	4826592	-5.61261e-05	0.000221849	437235	0.8	0.073399	T	G
rs74842203	17	34304680	0.000629528	0.000414276	437235	0.13	0.019817	T	C
rs77944668	16	69718112	-0.000261534	0.000149456	437235	0.08	0.183239	A	G
rs712048	17	34326215	0.000170026	0.000171976	437235	0.32	0.869895	C	A
rs6607368	17	34819136	-0.000109568	0.000187516	437235	0.56	0.106568	C	A
rs17796777	14	85806774	-1.32595e-05	0.000128378	437235	0.92	0.285382	C	A
rs11854180	15	69559340	-9.45489e-06	0.000138078	437235	0.95	0.773753	T	G
rs2869887	15	79155033	-9.29558e-06	0.0001334	437235	0.94	0.251464	T	G
rs2274809	21	46906711	2.73328e-05	0.000122946	437235	0.82	0.331811	A	G
rs149024257	21	47686213	-5.69278e-05	0.000334785	437235	0.87	0.032454	A	G
rs11908097	20	14689146	0.000153255	0.000134119	437235	0.25	0.25207	C	T
rs141715080	20	31742114	5.0698e-05	0.00035984	437235	0.89	0.027331	T	C
rs61739314	20	39990377	-0.000168212	0.000313294	437235	0.59	0.035687	C	G
rs16989763	20	43779963	7.91717e-05	0.000145536	437235	0.59	0.196642	C	T
rs11697677	20	43925554	0.000141348	0.000133446	437235	0.29	0.250451	G	A
rs738086	22	20775556	-0.000420877	0.000146744	437235	0.00420001	0.803617	T	G
rs10854688	22	36653854	1.51219e-05	0.000125627	437235	0.9	0.693638	T	C
rs6151419	22	51064915	-0.000182745	0.000157898	437235	0.25	0.160669	A	G
rs62083731	17	58274386	-0.000249254	0.00032345	437235	0.44	0.033369	C	T
rs398217	19	54793721	1.13532e-05	0.000139606	437235	0.94	0.221399	G	A
rs111741722	2	234672639	-0.000258321	0.000124465	437235	0.0379997	0.314441	G	A
rs10854688	22	36653854	1.51219e-05	0.000125627	437235	0.9	0.693638	T	C
rs6151419	22	51064915	-0.000182745	0.000157898	437235	0.25	0.160669	A	G
rs62083731	17	58274386	-0.000249254	0.00032345	437235	0.44	0.033369	C	T
rs398217	19	54793721	1.13532e-05	0.000139606	437235	0.94	0.221399	G	A
rs111741722	2	234672639	-0.000258321	0.000124465	437235	0.0379997	0.314441	G	A

## Sheet: Table S3
Tissue	Protein	UniProt ID	SNP	Effect allele	OR (95% CI)	P value	PVE	F statistics	Author
Plasma	SCARF2	A0A096LNX8;Q96GP6	rs738086	T	0.89 (0.68, 0.99)	4.13e-03	0.0262	88.82	Sun
Plasma	CCL15	A0A0B4J2E2;Q16663	rs854624	T	1.00 (1.00, 1.00)	1.45e-02	0.3629	1880.45	Sun
Plasma	FN1	B7ZLE5;P02751;Q6MZM7;Q9UQS6;Q6MZF4;Q6N084	rs1250258	C	1.32 (1.07, 1.55)	2.38e-02	0.1978	245.58	Suhre
Plasma	CCL5	D0EI67;P13501	rs4239252	A	1.04 (1.01, 1.13)	1.06e-02	0.0416	43.25	Suhre
Plasma	HGFAC	D6RAR4;Q04756	rs1203119	A	1.18 (1.04, 1.32)	1.53e-02	0.1448	168.45	Suhre
Plasma	SPINK2	D6RI10;D6RC51;P20155;A0A087WTA9;A0A024RD95	rs11941335	T	1.05(1.01, 1.12)	6.91e-03	0.0421	145.04	Sun
Plasma	FRZB	D9ZGF6;Q92765	rs288326	A	1.03 (1.01, 1.06)	4.58e-02	0.0688	244.03	Sun
Plasma	PPID	E5KN55;Q08752	rs8396	C	1.09 (1.01, 1.15)	1.60e-02	0.1073	118.8	Suhre
Plasma	PLEKHA7	E9PKC0;Q6IQ23	rs382280	T	0.93(0.89,0.98)	3.35e-02	0.0143	47.85	Sun
Plasma	FUT5	K7ENC0;Q11128	rs778809	A	1.01 (1.00, 1.03)	4.95e-02	0.1402	538.24	Sun
Plasma	ALPP	NA	rs12478529	C	1.32 (1.12, 1.54)	2.41e-02	0.0476	159.84	Emilsson
Plasma	NRP1	O14786;Q68DN3;A8K9V7;Q59F20;Q6X907;Q6AWA9	rs2506149	T	1.03 (1.00, 1.06)	2.30e-02	0.0351	120.06	Sun
Plasma	OAS1	P00973;F8VXY3	rs4767027	C	0.78 (0.65, 0.89)	1.45e-02	0.0326	111.32	Sun
Plasma	AFP	P02771	rs6829551	T	0.99(0.95, 1.00)	2.82e-02	0.0112	36.39	Emilsson
Plasma	CTSD	P07339;V9HWI3	rs111693235	C	0.99(0.93, 1.00)	4.66e-02	0.0323	113.15	Folkersen
Plasma	IL7R	P16871	rs11957503	G	0.76 (0.48, 0.92)	5.09e-03	0.0869	94.74	Suhre
Plasma	UGT1A6	P19224	rs111741722	A	0.98 (0.95, 0.99)	3.79e-02	0.0292	96.33	Emilsson
Plasma	WARS	P23381	rs941923	C	0.99 (0.97, 0.99)	4.03e-02	0.0236	77.32	Emilsson
Plasma	PNLIPRP2	P54317	rs7910135	C	1.03 (1.00, 1.09)	4.93e-02	0.4752	2898.03	Emilsson
Plasma	KLRB1	Q12918	rs3933456	C	1.01 (0.99, 1.02)	2.20e-02	0.0205	67.11	Emilsson
Plasma	ECM1	Q16610;A0A140VJI7	rs13294	A	1.05 (1.01, 1.11)	1.87e-03	0.3697	584.28	Suhre
Plasma	VWC2	Q2TAL6	rs79259707	C	0.99 (0.98, 0.99)	1.33e-02	0.0286	94.37	Emilsson
Plasma	CDON	Q4KMG0	rs3740909	T	1.03 (1.01, 1.05)	4.25e-02	0.1022	113.09	Suhre
Plasma	VWA2	Q5GFL6	rs11595697	C	1.06 (1.01, 1.13)	4.90e-02	0.0319	105.31	Emilsson
Plasma	CPZ	Q66K79	rs2631738	G	0.95 (0.89, 0.99)	1.27e-02	0.0191	64.33	Sun
Plasma	REG3G	Q6UW15	rs429694	A	1.00 (1.00, 1.00)	1.11e-02	0.0864	302.51	Emilsson
Plasma	NEGR1	Q7Z3B1	rs2220253	T	1.01(1.00, 1.02)	1.56e-02	0.0117	38.03	Emilsson
Plasma	TMEM132C	Q8N3T6	rs11059617	T	1.00 (1.00, 1.00)	4.06e-02	0.0227	76.65	Sun
Plasma	NLGN2	Q8NFZ4	rs150452493	C	0.99 (0.97, 0.99)	3.82e-02	0.0123	39.69	Emilsson
Plasma	IGDCC4	Q8TDY8	rs8034057	G	1.21 (1.07, 1.34)	2.36e-02	0.0205	67.08	Emilsson
Plasma	ESAM	Q96AP7	rs11219769	T	0.77 (0.56, 0.87)	3.86e-02	0.0211	71.01	Sun
Plasma	CFHR5	Q9BXR6	rs35662416	A	1.00 (1.00, 1.00)	6.55e-03	0.0858	309.7	Sun
Plasma	CA10	Q9NS85	rs117399000	A	1.03 (1.01, 1.08)	6.37e-03	0.0238	80.48	Sun
Plasma	TREM2	Q9NZC2	rs114812713	G	1.00 (1.00, 1.00)	4.00e-02	0.0123	39.89	Emilsson
Plasma	CD274	Q9NZQ7	rs1411262	C	0.88 (0.71, 0.91)	1.85e-02	0.0396	131.82	Emilsson
Plasma	CPA4	Q9UI42;A4D1M3	rs34587586	T	1.00 (1.00, 1.00)	2.15e-02	0.6345	5730.69	Sun
Plasma	PPIE	Q9UNP9;B3KSZ1	rs12086750	C	1.00 (1.00, 1.00)	2.82e-02	0.0664	234.95	Sun
CSF	TNFSF15	O95150	rs6478109	G	1.15 (0.99, 1.21)	3.19e-02	0.1299	124.61	Yang
CSF	PDGF Rb	P09619	rs3776081	G	1.00 (1.00, 1.00)	8.99e-03	0.3168	387.26	Yang
CSF	Osteopontin	P10451	rs36018630	T	0.99 (0.98, 1.00)	1.45e-02	0.0407	35.39	Yang
CSF	Fas, soluble	P25445	rs4406737	G	1.00 (0.99, 1.00)	4.19e-02	0.1586	157.44	Yang
CSF	CD30 Ligand	P32971	rs3181370	G	1.01 (1.00, 1.02)	2.66e-02	0.0546	48.22	Yang
CSF	OLR1	P78380	rs11611438	G	0.99 (0.99, 1.00)	2.24e-02	0.0561	49.61	Yang
CSF	ECM1	Q16610	rs7002	G	1.08 (1.01, 1.13)	1.90e-03	0.0499	43.86	Yang
CSF	MIP-5	Q16663	rs7208990	G	1.00 (0.99, 1.00)	6.28e-03	0.1821	185.91	Yang
CSF	sFRP-3	Q92765	rs78177114	G	1.01 (1.00, 1.01)	1.12e-02	0.0634	56.48	Yang
CSF	complement factor H-related 5	Q9BXR6	rs35662416	G	1.01 (1.00, 1.01)	6.55e-03	0.0577	51.12	Yang
CSF	Endocan	Q9NQ30	rs4865911	G	1.01 (1.00, 1.02)	8.57e-04	0.0435	37.97	Yang
CSF	B7-H1	Q9NZQ7	rs7048841	T	0.99 (0.99, 1.00)	2.16e-02	0.1196	113.39	Yang

## Sheet: Table S4
Tissue	Protein	Number of SNPs used	Q statistics	pval(heterogeneity)
Plasma	SPARCL1	2	1.19942	0.273437
Plasma	PLXNC1	2	7.15019	0.0949561
Plasma	SERPINA4	2	1.0268	0.310912
Plasma	GPC5	2	2.75857	0.0967348
CSF	FGF-19	2	2.11907	0.145475
CSF	IL-9	2	0.729204	0.393141
CSF	GPC5	2	6.02663	0.140916

## Sheet: Table S5
protein	rsid	trait	chr	pos	p	OR or BETA	MAPPED_GENE	PUBMEDID	FIRST AUTHOR	JOURNAL	Sample	STUDY
ESAM	rs11219769	Endothelial cell-selective adhesion molecule levels (ESAM.7841.84.3)	11	124750251	4e-17	0.24	29875488	Sun BB	Nature	3,301 European ancestry individuals	3,301 European ancestry individuals	Genomic atlas of the human plasma proteome.
ESAM	rs11219769	Endothelial cell-selective adhesion molecule levels	11	124750251	8e-12	0.3347	28240269	Suhre K	Nat Commun	997 European ancestry individuals	997 European ancestry individuals	Connecting genetic risk to disease end points through the human blood plasma proteome.
ESAM	rs11219769	Vascular permeability	11	124750251	3e-107	0.0365	16818677	Frank Wegmann	Journal of Experimental Medicine	Journal of Experimental Medicine	Nat Commun	ESAM supports neutrophil extravasation, activation of Rho, and VEGF-induced vascular permeability
ESAM	rs11219769	schizophrenia	11	124750251	6e-22	0.499704	36280454	Tianyuan Lu	Biological Psychiatry	Biological Psychiatry	Nat Commun	Circulating Proteins Influencing Psychiatric Disease: A Mendelian Randomization Study
IL7R	rs11957503	Interleukin-7 receptor subunit alpha levels	5	35883074	2e-21	0.4248	28240269	Suhre K	Nat Commun	997 European ancestry individuals	997 European ancestry individuals	Connecting genetic risk to disease end points through the human blood plasma proteome.
FN1	rs1250258	Waist-hip ratio	2	215435462	7e-12	NA	30595370	Kichaev G	Am J Hum Genet	approximately 458,000 European ancestry individuals	approximately 458,000 European ancestry individuals	Leveraging Polygenic Functional Enrichment to Improve GWAS Power.
FN1	rs1250258	Waist-to-hip ratio adjusted for BMI	2	215435462	1e-11	NA	31669095	Zhu Z	J Allergy Clin Immunol	457,690 European ancestry individuals	457,690 European ancestry individuals	Shared Genetic and Experimental Links between Obesity-Related Traits and Asthma Subtypes in UK Biobank.
FN1	rs1250258	Waist circumference adjusted for body mass index	2	215435462	3e-13	NA	31669095	Zhu Z	J Allergy Clin Immunol	457,690 European ancestry individuals	457,690 European ancestry individuals	Shared Genetic and Experimental Links between Obesity-Related Traits and Asthma Subtypes in UK Biobank.
FN1	rs1250258	Deep ovarian and/or rectovaginal disease with dense adhesions	2	215435462	3e-08	1.23457	28333195	Uimari O	Hum Reprod	1,364 European ancestry cases, 7,060 European ancestry controls.	1,364 European ancestry cases, 7,060 European ancestry controls.	Genome-wide genetic analyses highlight mitogen-activated protein kinase (MAPK) signaling in the pathogenesis of endometriosis.
FN1	rs1250258	LDL cholesterol levels	2	215435462	7e-09	0.0137293	32203549	Richardson TG	PLoS Med	440,546 European ancestry individuals	440,546 European ancestry individuals	Evaluating the relationship between circulating lipoprotein lipids and apolipoproteins with risk of coronary heart disease: A multivariable Mendelian randomisation analysis.
FN1	rs1250258	Apolipoprotein B levels	2	215435462	2e-09	0.0140874	32203549	Richardson TG	PLoS Med	439,214 European ancestry individuals	439,214 European ancestry individuals	Evaluating the relationship between circulating lipoprotein lipids and apolipoproteins with risk of coronary heart disease: A multivariable Mendelian randomisation analysis.
FN1	rs1250258	Serum levels of protein MUSK	2	215435462	4e-17	0.171037	35078996	Gudjonsson A	Nat Commun	5,366 Icelandic ancestry individuals	5,366 Icelandic ancestry individuals	A genome-wide association study of serum proteins reveals shared loci with common diseases.
FN1	rs1250258	Serum levels of protein FN1	2	215435462	3e-71	0.349422	35078996	Gudjonsson A	Nat Commun	5,356 Icelandic ancestry individuals	5,356 Icelandic ancestry individuals	A genome-wide association study of serum proteins reveals shared loci with common diseases.
FN1	rs1250258	Serum levels of protein FN1	2	215435462	4e-117	0.416507	35078996	Gudjonsson A	Nat Commun	5,339 Icelandic ancestry individuals	5,339 Icelandic ancestry individuals	A genome-wide association study of serum proteins reveals shared loci with common diseases.
FN1	rs1250258	Serum levels of protein FN1	2	215435462	2e-153	0.499704	35078996	Gudjonsson A	Nat Commun	5,357 Icelandic ancestry individuals	5,357 Icelandic ancestry individuals	A genome-wide association study of serum proteins reveals shared loci with common diseases.
FN1	rs1250258	Systolic blood pressure (MTAG)	2	215435462	3e-17	0.0164079	39537608	Koskeridis F	Nat Commun	at least 757,601 European ancestry individuals (MTAG boosted by 455,258 Alzheimer's disease samples)	at least 757,601 European ancestry individuals (MTAG boosted by 455,258 Alzheimer's disease samples)	Multi-trait association analysis reveals shared genetic loci between Alzheimer's disease and cardiovascular traits.
FN1	rs1250258	Fibronectin levels	2	215435462	5e-46	0.436371	36168886	Thareja G	Hum Mol Genet	2,935 Qatari ancestry individuals	2,935 Qatari ancestry individuals	Differences and commonalities in the genetic architecture of protein quantitative trait loci in European and Arab populations.
FN1	rs1250258	Non-HDL cholesterol levels	2	215435462	1e-19	NA	34887591	Graham SE	Nature	40,963 South Asian ancestry individuals, 48,057 Hispanic individuals, 99,432 Admixed African or African ancestry individuals, 146,492 East Asian ancestry individuals, 1,320,016 European ancestry individuals	40,963 South Asian ancestry individuals, 48,057 Hispanic individuals, 99,432 Admixed African or African ancestry individuals, 146,492 East Asian ancestry individuals, 1,320,016 European ancestry individuals	The power of genetic diversity in genome-wide association studies of lipids.
FN1	rs1250258	Fibronectin Fragment 3 levels	2	215435462	2e-38	0.393212	36168886	Thareja G	Hum Mol Genet	2,935 Qatari ancestry individuals	2,935 Qatari ancestry individuals	Differences and commonalities in the genetic architecture of protein quantitative trait loci in European and Arab populations.
FN1	rs1250258	Fibronectin Fragment 3 levels	2	215435462	1e-49	0.7113	28240269	Suhre K	Nat Commun	997 European ancestry individuals	997 European ancestry individuals	Connecting genetic risk to disease end points through the human blood plasma proteome.
FN1	rs1250258	Fibronectin Fragment 4 levels	2	215435462	2e-42	0.6675	28240269	Suhre K	Nat Commun	997 European ancestry individuals	997 European ancestry individuals	Connecting genetic risk to disease end points through the human blood plasma proteome.
FN1	rs1250258	Fibronectin levels	2	215435462	1e-09	0.3092	28240269	Suhre K	Nat Commun	997 European ancestry individuals	997 European ancestry individuals	Connecting genetic risk to disease end points through the human blood plasma proteome.
FN1	rs1250258	Total cholesterol levels	2	215435462	1e-24	NA	34887591	Graham SE	Nature	40,963 South Asian ancestry individuals, 48,057 Hispanic individuals, 99,432 Admixed African or African ancestry individuals, 146,492 East Asian ancestry individuals, 1,320,016 European ancestry individuals	40,963 South Asian ancestry individuals, 48,057 Hispanic individuals, 99,432 Admixed African or African ancestry individuals, 146,492 East Asian ancestry individuals, 1,320,016 European ancestry individuals	The power of genetic diversity in genome-wide association studies of lipids.
FN1	rs1250258	Myocardial infarction	2	215435462	7e-09	0.069	34594039	Sakaue S	Nat Genet	20,917 European ancestry cases, 440,906 European ancestry controls, 14,992 East Asian ancestry cases, 146,214 East Asian ancestry controls	20,917 European ancestry cases, 440,906 European ancestry controls, 14,992 East Asian ancestry cases, 146,214 East Asian ancestry controls	A cross-population atlas of genetic associations for 220 human phenotypes.
FN1	rs1250258	Hypertension	2	215435462	3e-08	NA	37947095	Guo Y	J Am Heart Assoc	193,908 European ancestry cases, 265,230 European ancestry controls	193,908 European ancestry cases, 265,230 European ancestry controls	Genome-Wide Assessment of Shared Genetic Architecture Between Rheumatoid Arthritis and Cardiovascular Diseases.
FN1	rs1250258	Height	2	215435462	3e-107	0.0163	36224396	Yengo L	Nature	5,314,291 European ancestry, Hispanic or Latin American, East Asian ancestry, African ancestry, South Asian ancestry individuals	5,314,291 European ancestry, Hispanic or Latin American, East Asian ancestry, African ancestry, South Asian ancestry individuals	A saturated map of common genetic variants associated with human height.
CD274	rs1411262	Blood protein levels	9	5459419	2e-29	0.310176	30072576	Emilsson V	Science	3,200 European ancestry individuals	3,200 European ancestry individuals	Co-regulatory networks of human serum proteins link genetics to disease.
CD274	rs1411262	Serum levels of protein CD274	9	5459419	1e-56	0.331018	35078996	Gudjonsson A	Nat Commun	5,366 Icelandic ancestry individuals	5,366 Icelandic ancestry individuals	A genome-wide association study of serum proteins reveals shared loci with common diseases.
CD274	rs1411262	Programmed cell death 1 ligand 1 levels	9	5459419	6e-22	0.309869	36168886	Thareja G	Hum Mol Genet	2,935 Qatari ancestry individuals	2,935 Qatari ancestry individuals	Differences and commonalities in the genetic architecture of protein quantitative trait loci in European and Arab populations.
CD274	rs1411262	Programmed cell death 1 ligand 1 levels	9	5459419	3e-77	0.284	34648354	Pietzner M	Science	10,708 European ancestry individuals	10,708 European ancestry individuals	Mapping the proteo-genomic convergence of human diseases.
CDON	rs3740909	Cell adhesion molecule-related/down-regulated by oncogenes levels	11	126019631	4e-25	0.8286	28240269	Suhre K	Nat Commun	997 European ancestry individuals	997 European ancestry individuals	Connecting genetic risk to disease end points through the human blood plasma proteome.
KLRB1	rs3933456	Blood protein levels	12	9601192	2e-16	0.213382	30072576	Emilsson V	Science	3,200 European ancestry individuals	3,200 European ancestry individuals	Co-regulatory networks of human serum proteins link genetics to disease.
CCL5	rs4239252	C-C motif chemokine 5 levels	17	35836561	8e-11	0.3458	28240269	Suhre K	Nat Commun	997 European ancestry individuals	997 European ancestry individuals	Connecting genetic risk to disease end points through the human blood plasma proteome.
TNFSF15	rs6478109	Inflammatory bowel disease	9	114806486	3e-08	1.36	18758464	Kugathasan S	Nat Genet	1,011 European ancestry cases, 4,250 European ancestry controls	1,011 European ancestry cases, 4,250 European ancestry controls	Loci on 20q13 and 21q22 are associated with pediatric-onset inflammatory bowel disease.
TNFSF15	rs6478109	Crohn's disease	9	114806486	5e-25	2.08333	26891255	Jung ES	Inflamm Bowel Dis	275 Korean ancestry cases, 2,369 Korean ancestry controls	275 Korean ancestry cases, 2,369 Korean ancestry controls	HLA-C*01 is a Risk Factor for Crohn's Disease.
TNFSF15	rs6478109	Tumor necrosis factor ligand superfamily member 15 (analyte X2968.61) levels	9	114806486	2e-82	0.474	39528825	Western D	Nat Genet	3,283 European ancestry individuals	3,283 European ancestry individuals	Proteogenomic analysis of human cerebrospinal fluid identifies neurologically relevant regulation and implicates causal proteins for Alzheimer's disease.
TNFSF15	rs6478109	Primary biliary cholangitis	9	114806486	3e-06	0.10768	34033851	Cordell HJ	J Hepatol	8,021 European ancestry cases, 16,489 European ancestry controls	8,021 European ancestry cases, 16,489 European ancestry controls	An international genome-wide meta-analysis of primary biliary cholangitis: novel risk loci and candidate drugs.
SCARF2	rs738086	Scavenger receptor class F member 2 levels (SCARF2.8956.96.3)	22	20421266	5e-21	0.3	29875488	Sun BB	Nature	3,301 European ancestry individuals	3,301 European ancestry individuals	Genomic atlas of the human plasma proteome.
SCARF2	rs738086	Hip shape mode 10	22	20421266	1e-08	0.05	39574169	Faber BG	Hum Mol Genet	38,175 European ancestry individuals, 5,310 East Asian ancestry individuals	38,175 European ancestry individuals, 5,310 East Asian ancestry individuals	The genetic architecture of hip shape and its role in the development of hip osteoarthritis and fracture.
SCARF2	rs738086	Lipid metabolism	22	20421266	2.7e-11	0.0345	37398563	Thuy-Trang T Vo	Toxicol Res	Nat Commun	Nat Commun	Exploring scavenger receptor class F member 2 and the importance of scavenger receptor family in prediagnostic diseases
SCARF2	rs738086	Chronic obstructive pulmonary disease Idiopathic pulmonary fibrosis	22	20421266	7e-10	0.0245	38958042	Sai Wang	Aging Cell	Nat Commun	Nat Commun	SCARF2 is a target for chronic obstructive pulmonary disease: Evidence from multi-omics research and cohort validation
IGDCC4	rs8034057	Blood protein levels	15	65497092	4e-16	0.344136	30072576	Emilsson V	Science	3,200 European ancestry individuals	3,200 European ancestry individuals	Co-regulatory networks of human serum proteins link genetics to disease.
IGDCC4	rs8034057	Immunoglobulin superfamily DCC subclass member 4 levels	15	65497092	5e-67	0.391	34648354	Pietzner M	Science	10,708 European ancestry individuals	10,708 European ancestry individuals	Mapping the proteo-genomic convergence of human diseases.
PPID	rs8396	Metabolite levels	4	158709665	4e-24	0.102	20037589	Illig T	Nat Genet	1,029 European ancestry individuals	1,029 European ancestry individuals	A genome-wide perspective of genetic variation in human metabolism.
PPID	rs8396	Metabolic traits	4	158709665	6e-15	0.098	21886157	Suhre K	Nature	2,820 European ancestry individuals	2,820 European ancestry individuals	Human metabolic individuality in biomedical and pharmaceutical research.
PPID	rs8396	Serum metabolite levels	4	158709665	2e-12	0.05031	23093944	Krumsiek J	PLoS Genet	1,678 European ancestry individuals	1,678 European ancestry individuals	Mining the unknown: a systems approach to metabolite identification combining genetic and metabolic information.
PPID	rs8396	Serum metabolite levels	4	158709665	5e-12	0.04802	23093944	Krumsiek J	PLoS Genet	1,678 European ancestry individuals	1,678 European ancestry individuals	Mining the unknown: a systems approach to metabolite identification combining genetic and metabolic information.
PPID	rs8396	Peptidyl-prolyl cis-trans isomerase D levels	4	158709665	3e-26	0.5011	28240269	Suhre K	Nat Commun	997 European ancestry individuals	997 European ancestry individuals	Connecting genetic risk to disease end points through the human blood plasma proteome.
PPID	rs8396	Octanoylcarnitine levels	4	158709665	2e-113	22.626	33414548	Lotta LA	Nat Genet	31,969 Caucasian ancestry individuals	31,969 Caucasian ancestry individuals	A cross-platform approach identifies genetic regulators of human metabolism and health.
PPID	rs8396	Tetradecenoylcarnitine levels	4	158709665	2e-14	7.65	33414548	Lotta LA	Nat Genet	31,105 Caucasian ancestry individuals	31,105 Caucasian ancestry individuals	A cross-platform approach identifies genetic regulators of human metabolism and health.
PPID	rs8396	Cerebrospinal fluid isovalerylcarnitine (C5) levels	4	158709665	1e-12	0.0365	39528826	Wang C	Nat Genet	2,311 European ancestry individuals	2,311 European ancestry individuals	Genetic architecture of cerebrospinal fluid and brain metabolite levels and the genetic colocalization of metabolites with human traits.
PPID	rs8396	Decanoylcarnitine levels	4	158709665	2e-18	0.1028	26068415	Draisma HHM	Nat Commun	2,733 European ancestry individuals	2,733 European ancestry individuals	Genome-wide association study identifies novel genetic variants contributing to variation in blood metabolite levels.
PPID	rs8396	Octanoylcarnitine levels	4	158709665	3e-14	0.0794	26068415	Draisma HHM	Nat Commun	2,732 European ancestry individuals	2,732 European ancestry individuals	Genome-wide association study identifies novel genetic variants contributing to variation in blood metabolite levels.
PPID	rs8396	Octanoylcarnitine levels	4	158709665	1e-31	0.048	24816252	Shin SY	Nat Genet	7,790 European ancestry individuals	7,790 European ancestry individuals	An atlas of genetic influences on human blood metabolites.
PPID	rs8396	Cis-4-decenoyl carnitine levels	4	158709665	9e-13	0.026	24816252	Shin SY	Nat Genet	7,660 European ancestry individuals	7,660 European ancestry individuals	An atlas of genetic influences on human blood metabolites.
PPID	rs8396	Decanoylcarnitine levels	4	158709665	9e-38	0.053	24816252	Shin SY	Nat Genet	7,766 European ancestry individuals	7,766 European ancestry individuals	An atlas of genetic influences on human blood metabolites.
PPID	rs8396	Decanoylcarnitine levels	4	158709665	2e-118	23.145	33414548	Lotta LA	Nat Genet	31,934 Caucasian ancestry individuals	31,934 Caucasian ancestry individuals	A cross-platform approach identifies genetic regulators of human metabolism and health.
PPID	rs8396	Decenoylcarnitine levels	4	158709665	7e-22	9.617	33414548	Lotta LA	Nat Genet	15,116 Caucasian ancestry individuals	15,116 Caucasian ancestry individuals	A cross-platform approach identifies genetic regulators of human metabolism and health.
ECM1	rs13294	Protein levels in obesity	1	150512511	7e-22	0.2	ECM1	29234017	Carayol J	Nat Commun	494 European ancestry individuals	GCST010196
ECM1	rs13294	Extracellular matrix protein 1 levels	1	150512511	8e-102	0.8493	ECM1	28240269	Suhre K	Nat Commun	997 European ancestry individuals	GCST90100989

## Sheet: Table S6
SNP	chr.exposure	effect_allele.exposure	other_allele.exposure	beta.exposure	se.exposure	pval.exposure	pos.exposure	eaf.exposure	exposure	mr_keep.exposure	pval_origin.exposure	id.exposure
rs738087	22	A	G	-0.16	0.0101468	5.12861e-56	20421260	0.2165	SCARF2	TRUE	reported	PrimarySCARF2
rs738086	22	T	G	0.2997	0.0318	4.8e-21	20775556	0.811314	SCARF2	TRUE	reported	decode_SCARF2_sig
rs738087	22	G	A	0.1556	0.009868	5.159e-56	20421260	0.21652	SCARF2	TRUE	reported	decode_SCARF2_same
rs1250258	2	C	T	-0.7113	0.0453897	1.282e-49	216300185	0.254518	FN1	TRUE	reported	PrimaryFN1
rs1250259	2	C	T	-0.16	0.00839802	6.30957e-81	215435759	0.3267	FN1	TRUE	reported	decode_FN1_sig
rs4239252	17	A	G	-0.3458	0.052581	7.825e-11	34163565	0.211345	CCL5	TRUE	reported	PrimaryCCL5
rs4239252	17	A	G	-0.26	0.0106066	1.07152e-132	35836561	0.1846	CCL5	TRUE	reported	decode_CCL5_same
rs8396	4	C	T	0.5011	0.0459752	3.395e-26	159630817	0.286437	PPID	TRUE	reported	PrimaryPPID
rs17843929	4	T	C	0.27	0.00931115	7.07946e-185	158715961	0.2608	PPID	TRUE	reported	decode_PPID_sig
rs11957503	5	G	T	0.4248	0.0436443	1.922e-21	35883176	0.437249	IL7R	TRUE	reported	PrimaryIL7R
rs10922098	1	T	C	-0.0864	0.007992	3.048e-27	196695521	0.40011	IL7R	TRUE	reported	decode_IL7R_sig
rs3933456	12	C	A	0.213	0.026	2.1e-16	9753788	0.625	KLRB1	TRUE	reported	PrimaryKLRB1
rs1135816	12	G	A	-0.23	0.0081084	5.37032e-177	9598073	0.3782	KLRB1	TRUE	reported	decode_KLRB1_sig
rs3933456	12	A	C	0.221	0.027	3.21e-16	9753788	0.625	KLRB1	TRUE	reported	decode_KLRB1_same
rs3740909	11	T	C	-0.8286	0.0779154	4.415e-25	125889526	0.0730111	CDON	TRUE	reported	PrimaryCDON
rs3740910	11	G	A	-0.66	0.0171574	1e-200	126019778	0.077	CDON	TRUE	reported	decode_CDON_sig
rs3740909	11	T	C	-0.8286	0.0779154	4.415e-25	125889526	0.0730111	CDON	TRUE	reported	decode_CDON_same
rs8034057	15	G	A	0.344	0.042	3.5e-16	65789430	0.905	IGDCC4	TRUE	reported	PrimaryIGDCC4
rs191927852	15	T	G	0.71	0.0405817	1.54882e-68	65493359	0.0099	IGDCC4	TRUE	reported	decode_IGDCC4_sig
rs8034057	15	A	G	-0.32	0.0135949	1.65959e-122	65497092	0.0987	IGDCC4	TRUE	reported	decode_IGDCC4_same
rs11219769	11	T	G	-0.2351	0.0279	3.6e-17	124620147	0.264058	ESAM	TRUE	reported	PrimaryESAM
rs12792040	11	A	G	-0.28	0.0137656	5.62341e-92	124754254	0.0963	ESAM	TRUE	reported	decode_ESAM_sig
rs1411262	9	C	T	0.31	0.027	1.7e-29	5459419	0.736	CD274	TRUE	reported	PrimaryCD274
rs1411262	9	T	C	-0.24	0.0087818	1.90546e-164	5459419	0.2599	CD274	TRUE	reported	decode_CD274_same
rs1411262	9	T	C	-0.24	0.0087818	1.90546e-164	5459419	0.2599	CD274	TRUE	reported	decode_CD274_sig
rs6478109	9	G	A	0.0581364	0.00520796	6.18792e-29	117568766	0.714524	TNFSF15	TRUE	reported	CSFTNFSF15
rs7002	1	C	T	0.31	0.027	1.7e-29	150445819	0.736	ECM1	TRUE	reported	CSFECM1

## Sheet: Table S7
Target	Gene	Uniprot ID	Medication	Indication	Route	Actions
scavenger receptor class F member 2	SCARF2	A0A096LNX8;Q96GP6	NA	NA	NA	NA
fibronectin 1	FN1	B7ZLE5;P02751;Q6MZM7;Q9UQS6;Q6MZF4;Q6N084	Lanoteplase	NA	NA	NA
			Ocriplasmin	Ocriplasmin has proteolytic activity against protein components of the vitreous body and the vitreoretinal interface (VRI) (e.g. laminin, fibronectin and collagen), thereby dissolving the protein matrix responsible for the vitreomacular adhesion (VMA).	Intravitreal	cleavage
			Zinc	Zinc can be used for the treatment and prevention of zinc deficiency/its consequences, including stunted growth and acute diarrhea in children, and slowed wound healing. It is also utilized for boosting the immune system, treating the common cold and recurrent ear infections, as well as preventing lower respiratory tract infections	Oral	approved
			Zinc chloride	Zinc chloride injections are indicated for use total parenteral nutrition to maintain zinc serum levels and prevent deficiency syndromes.	Intravenous	modulator
C-C motif chemokine ligand 5	CCL5	D0EI67;P13501	Heparin Disaccharide I-S	This compound belongs to the class of organic compounds known as disaccharide sulfates. These are disaccharides carrying one or more sulfate group on a sugar unit.	NA	NA
peptidylprolyl isomerase D	PPID	E5KN55;Q08752	NA	NA	NA	NA
interleukin 7 receptor	IL7R	P16871	NA	NA	NA	NA
killer cell lectin like receptor B1	KLRB1	Q12918	NA	NA	NA	NA
LAYN	Layilin	Q6UX15	NA	NA	NA	NA
cell adhesion associated, oncogene regulated	CDON	Q4KMG0	NA	NA	NA	NA
immunoglobulin superfamily DCC subclass member 4	IGDCC4	Q8TDY8	NA	NA	NA	NA
endothelial cell adhesion molecule	ESAM	Q96AP7	NA	NA	NA	NA
CD274 molecule	CD274	Q9NZQ7	anti-OX40 antibody BMS 986178	Programmed cell death 1 ligand 1	NA	inhibitor
			Atezolizumab	Atezolizumab is a humanized IgG antibody that binds PD-L1, preventing its interaction with PD-1 and B7-1.Preventing the interaction of PD-L1 and PD-1 removes inhibition of immune responses such as the anti-tumor immune response but not antibody dependent cellular cytotoxicity.	Intravenous	inhibitor
			AUNP-12	Programmed cell death protein 1	NA	inhibitor
			Avelumab	Programmed death ligand 1 (PD-L1) is a transmembrane protein and a co-inhibitory co-inhibitory immune checkpoint to suppress cytotoxic T-cell activity, proliferation, and cytokine production. It binds to PD receptor-1 (PD-1) and B7.	NA	inhibitor
			CA-170	V-type immunoglobulin domain-containing suppressor of T-cell activation	NA	inhibitor
			Camrelizumab	Programmed cell death protein 1	NA	inhibitor
			Cosibelimab	Programmed cell death 1 ligand 1	NA	inhibitor
			Durvalumab	Durvalumab is an antineoplastic monoclonal antibody used to treat urothelial carcinoma and locally advanced, unresectable non-small cell lung cancer.	Intravenous	inhibitor
TNF superfamily member 15（TNFSF15）	TNFSF15	O95150	RVT-3101	Tumor necrosis factor ligand superfamily member 15	NA	inhibitor
			Tulisokibart	PRA023 is a humanized monoclonal antibody directed to vascular endothelial growth inhibitor, also known as tumour necrosis factor (TNF)-like ligand 1A (TL1A) and TNF superfamily member 15. It is being investigated for ulcerative colitis.	NA	inhibitor
extracellular matrix protein 1	ECM1	Q16610	NA	NA	NA	NA

## Sheet: Table S8
Primer sequence
Gene Symbol
hSCARF2-F	TTCGCTTGGGAGGAAGAAGG
hSCARF2-R	GTGGGCCACTACGACTTTGG
hFN1-F	TCAGCTTCCTGGCACTTCTG
hFN1-R	TCTTGTCCTACATTCGGCGG
hPPID-F	GAAGGAGATGACGGGGGAAT
hPPID-R	TCTATATCCGCATCCTCAGGG
hIL7R-F	CGGGAAGGAGCCAATGACTT
hIL7R-R	CTGGCGGTAAGCTACATCGT
hKLRB1-F	GTCTGCCATGGACCAACAAG
hKLRB1-R	ACCCTGACAGACATCCCGAG
hCCL5-F	CCTGCTGCTTTGCCTACATT
hCCL5-R	TCTGGGTTGGCACACACTT
hCDON-F	AGTGCAGGCATGATGGGAAT
hCDON-R	CGGATGCATAGCGCCAGATT
hIGDCC4-F	CCAGCTTCCTCACCATCTCC
hIGDCC4-R	GGCTCCTCTTGTAGTCCTGG
hESAM-F	CTGCGGTTTTTGTTCCTGGG
hESAM-R	AAGGTGTACCACGCTGGAAG
hCD274-F	GCAGGGCATTCCAGAAAGATG
hCD274-R	GTTGTATGGGGCGTTCAGCA
hTNFSF15-F	TCACAAAGGGCCGTCTTCAT
hTNFSF15-R	CCGTCTGCTCTAAGAGGTGC
hECM1-F	ACCCTGACTCCTCTCAGCAT
hECM1-R	GGCTGCACTATAGAAGGGGG
hGAPDH-F	AGAAGGCTGGGGCTCATTTG
hGAPDH-R	AGGGGCCATCCACAGTCTTC
mScarf2-F	AGACCAATCAGCGCAAAGGT
mScarf2-R	AGGGTGAGCTCCCGGC
mFn1-F	CCCTTCATCACCAACCCTGG
mFn1-R	TTGTCCGCCTAAAGCCATGT
mPpid-F	GGGACAGGTGGCGAAAGTAT
mPpid-R	AGCCGCTAGGTGGAAAATCC
mIl7r-F	CAGCAAGGGGTGAAAGCAAC
mIl7r-R	CTCGCTCCAGAAGCCTTTGA
mKlrb1-F	GCTGTCTTCTGGGCTCTGAC
mKlrb1-R	AGGTTGTGGTGGTGATGAGG
mCcl5-F	TGCAGAGGACTCTGAGACAGC
mCcl5-R	GAGTCAATCCAGAGCAAGCAG
mCdon-F	GTGGTGCTCCACAGGATCAG
mCdon-R	CTAGAGAGCCACGAGAGTGC
mIgdcc4-F	GGACCAGAGACTGGGTTCCT
mIgdcc4-R	GGCTGTGGTAGTGGCAATGT
mEsam-F	GGGCCATGATTCTTCAGGCT
mEsam-R	TCTCCCTCTACCGCTTCCAA
mCd274-F	GCTCCAAAGGACTTGTACGTG
mCd274-R	TGATCTGAAGGCATAGACTCTGG
mTnfsf15-F	CCATATGGCCACCCTTTGGT
mTnfsf15-R	CCAAGCCCCTAGAGTTGGTG
mEcm1-F	CCAGAGGAAACCACCGAGAC
mEcm1-R	GGCTTGTACTTGGGGTTGCT
mGapdh-F	CATCACTGCCACCCAGAAGACTG
mGapdh-R	ATGCCAGTGAGCTTCCCGTTCAG
